# Supplementary material for: Inverse association between type 2 diabetes and hepatocellular carcinoma in East Asian populations
Source: Front Endocrinol (Lausanne). 2024 Jan 3;14:1308561. doi: 10.3389/fendo.2023.1308561 (PMC10791969; doi:10.3389/fendo.2023.1308561)
Supplement: Supplementary file 1 [file Table_1.xls]

## Sheet: Supplementary Table S1
Supplementary Table S1:Detailed SNP information to identify T2D as an exposure factor and risk for HCC T2D,Type 2 diabetes;HCC, hepatocellular carcinoma
	SNP	effect_allele.exposure	other_allele.exposure	effect_allele.outcome	other_allele.outcome	beta.exposure	beta.outcome	eaf.exposure	eaf.outcome	remove	palindromic	ambiguous	id.outcome	chr	pos	se.outcome	samplesize.outcome	pval.outcome	outcome	originalname.outcome	outcome.deprecated	mr_keep.outcome	data_source.outcome	proxy.outcome	target_snp.outcome	proxy_snp.outcome	target_a1.outcome	target_a2.outcome	proxy_a1.outcome	proxy_a2.outcome	se.exposure	pval.exposure	pos.exposure	samplesize.exposure	chr.exposure	id.exposure	exposure	mr_keep.exposure	pval_origin.exposure	data_source.exposure	action	mr_keep	R2	F
1	rs10011838	A	G	A	G	-0.0729	0.00738666	0.507	0.540242	FALSE	FALSE	FALSE	bbj-a-158	4	153520279	0.0336725	#N/A	0.826363	hepatocellular carcinoma || id:bbj-a-158	hepatocellular carcinoma	hepatocellular carcinoma || ||	TRUE	igd	#N/A	#N/A	#N/A	#N/A	#N/A	#N/A	#N/A	0.0067	1.42594e-27	153520279	433540	4	ebi-a-GCST010118	Type 2 diabetes || id:ebi-a-GCST010118	TRUE	reported	igd	2	TRUE	0.000272997	118.387
2	rs1016565	A	G	A	G	0.0375	0.0117463	0.4209	0.393998	FALSE	FALSE	FALSE	bbj-a-158	9	1032567	0.0337455	#N/A	0.727776	hepatocellular carcinoma || id:bbj-a-158	hepatocellular carcinoma	hepatocellular carcinoma || ||	TRUE	igd	#N/A	#N/A	#N/A	#N/A	#N/A	#N/A	#N/A	0.0067	2.18102e-08	1032567	433540	9	ebi-a-GCST010118	Type 2 diabetes || id:ebi-a-GCST010118	TRUE	reported	igd	2	TRUE	7.22524e-05	31.3264
3	rs10507349	A	G	A	G	-0.0638	0.0438313	0.434	0.448921	FALSE	FALSE	FALSE	bbj-a-158	13	26781528	0.0336901	#N/A	0.193253	hepatocellular carcinoma || id:bbj-a-158	hepatocellular carcinoma	hepatocellular carcinoma || ||	TRUE	igd	#N/A	#N/A	#N/A	#N/A	#N/A	#N/A	#N/A	0.0067	1.692e-21	26781528	433540	13	ebi-a-GCST010118	Type 2 diabetes || id:ebi-a-GCST010118	TRUE	reported	igd	2	TRUE	0.000209109	90.6755
4	rs10795946	G	C	G	C	0.085	-0.00865974	0.2264	0.209045	FALSE	TRUE	FALSE	bbj-a-158	10	12324273	0.0460608	#N/A	0.850872	hepatocellular carcinoma || id:bbj-a-158	hepatocellular carcinoma	hepatocellular carcinoma || ||	TRUE	igd	#N/A	#N/A	#N/A	#N/A	#N/A	#N/A	#N/A	0.0085	1.52405e-23	12324273	433540	10	ebi-a-GCST010118	Type 2 diabetes || id:ebi-a-GCST010118	TRUE	reported	igd	2	TRUE	0.000230606	99.9995
5	rs10830963	G	C	G	C	0.0372	0.0302202	0.421	0.421705	FALSE	TRUE	TRUE	bbj-a-158	11	92708710	0.0333791	#N/A	0.365274	hepatocellular carcinoma || id:bbj-a-158	hepatocellular carcinoma	hepatocellular carcinoma || ||	TRUE	igd	#N/A	#N/A	#N/A	#N/A	#N/A	#N/A	#N/A	0.0068	4.48497e-08	92708710	433540	11	ebi-a-GCST010118	Type 2 diabetes || id:ebi-a-GCST010118	TRUE	reported	igd	2	FALSE	6.90254e-05	29.9272
6	rs10852123	C	A	C	A	-0.0601	-0.0185209	0.799	0.787277	FALSE	FALSE	FALSE	bbj-a-158	15	90428894	0.0418015	#N/A	0.657717	hepatocellular carcinoma || id:bbj-a-158	hepatocellular carcinoma	hepatocellular carcinoma || ||	TRUE	igd	#N/A	#N/A	#N/A	#N/A	#N/A	#N/A	#N/A	0.0084	8.38108e-13	90428894	433540	15	ebi-a-GCST010118	Type 2 diabetes || id:ebi-a-GCST010118	TRUE	reported	igd	2	TRUE	0.000118062	51.1904
7	rs10860209	A	C	A	C	-0.0402	-0.0333163	0.411	0.400791	FALSE	FALSE	FALSE	bbj-a-158	12	97850215	0.0342359	#N/A	0.330485	hepatocellular carcinoma || id:bbj-a-158	hepatocellular carcinoma	hepatocellular carcinoma || ||	TRUE	igd	#N/A	#N/A	#N/A	#N/A	#N/A	#N/A	#N/A	0.0069	5.67401e-09	97850215	433540	12	ebi-a-GCST010118	Type 2 diabetes || id:ebi-a-GCST010118	TRUE	reported	igd	2	TRUE	7.82872e-05	33.9431
8	rs10886863	C	T	C	T	0.0595	0.034961	0.6641	0.69814	FALSE	FALSE	FALSE	bbj-a-158	10	122929493	0.0362838	#N/A	0.335275	hepatocellular carcinoma || id:bbj-a-158	hepatocellular carcinoma	hepatocellular carcinoma || ||	TRUE	igd	#N/A	#N/A	#N/A	#N/A	#N/A	#N/A	#N/A	0.0071	5.27959e-17	122929493	433540	10	ebi-a-GCST010118	Type 2 diabetes || id:ebi-a-GCST010118	TRUE	reported	igd	2	TRUE	0.000161964	70.2288
9	rs10938398	A	G	A	G	0.0457	-0.0877426	0.2921	0.296645	FALSE	FALSE	FALSE	bbj-a-158	4	45186139	0.0366316	#N/A	0.0166081	hepatocellular carcinoma || id:bbj-a-158	hepatocellular carcinoma	hepatocellular carcinoma || ||	TRUE	igd	#N/A	#N/A	#N/A	#N/A	#N/A	#N/A	#N/A	0.0073	3.843e-10	45186139	433540	4	ebi-a-GCST010118	Type 2 diabetes || id:ebi-a-GCST010118	TRUE	reported	igd	2	TRUE	9.03896e-05	39.1908
10	rs10950550	G	T	G	T	-0.065	-0.0302103	0.3168	0.304918	FALSE	FALSE	FALSE	bbj-a-158	7	15063923	0.0359742	#N/A	0.401034	hepatocellular carcinoma || id:bbj-a-158	hepatocellular carcinoma	hepatocellular carcinoma || ||	TRUE	igd	#N/A	#N/A	#N/A	#N/A	#N/A	#N/A	#N/A	0.0072	1.75186e-19	15063923	433540	7	ebi-a-GCST010118	Type 2 diabetes || id:ebi-a-GCST010118	TRUE	reported	igd	2	TRUE	0.000187954	81.5004
11	rs10965248	C	T	C	T	-0.1829	-0.0405732	0.437	0.435217	FALSE	FALSE	FALSE	bbj-a-158	9	22132878	0.0333292	#N/A	0.223472	hepatocellular carcinoma || id:bbj-a-158	hepatocellular carcinoma	hepatocellular carcinoma || ||	TRUE	igd	#N/A	#N/A	#N/A	#N/A	#N/A	#N/A	#N/A	0.0067	4.4157e-164	22132878	433540	9	ebi-a-GCST010118	Type 2 diabetes || id:ebi-a-GCST010118	TRUE	reported	igd	2	TRUE	0.00171594	745.205
12	rs111246699	A	G	A	G	0.0614	-0.0268696	0.2572	0.270091	FALSE	FALSE	FALSE	bbj-a-158	12	118400856	0.0373605	#N/A	0.47202	hepatocellular carcinoma || id:bbj-a-158	hepatocellular carcinoma	hepatocellular carcinoma || ||	TRUE	igd	#N/A	#N/A	#N/A	#N/A	#N/A	#N/A	#N/A	0.0077	1.53603e-15	118400856	433540	12	ebi-a-GCST010118	Type 2 diabetes || id:ebi-a-GCST010118	TRUE	reported	igd	2	TRUE	0.000146643	63.5848
13	rs11205766	A	T	A	T	-0.0902	-0.0114093	0.0969	0.0915242	FALSE	TRUE	FALSE	bbj-a-158	1	51191935	0.0570043	#N/A	0.841365	hepatocellular carcinoma || id:bbj-a-158	hepatocellular carcinoma	hepatocellular carcinoma || ||	TRUE	igd	#N/A	#N/A	#N/A	#N/A	#N/A	#N/A	#N/A	0.0116	7.49376e-15	51191935	433540	1	ebi-a-GCST010118	Type 2 diabetes || id:ebi-a-GCST010118	TRUE	reported	igd	2	TRUE	0.000139446	60.4638
14	rs11257657	G	C	G	C	0.1144	-0.00699252	0.4832	0.453548	FALSE	TRUE	TRUE	bbj-a-158	10	12309139	0.0359718	#N/A	0.845871	hepatocellular carcinoma || id:bbj-a-158	hepatocellular carcinoma	hepatocellular carcinoma || ||	TRUE	igd	#N/A	#N/A	#N/A	#N/A	#N/A	#N/A	#N/A	0.0069	9.77012e-62	12309139	433540	10	ebi-a-GCST010118	Type 2 diabetes || id:ebi-a-GCST010118	TRUE	reported	igd	2	FALSE	0.00063365	274.886
15	rs113154802	T	C	T	C	-0.0601	-0.0223465	0.1115	0.101977	FALSE	FALSE	FALSE	bbj-a-158	9	98278413	0.0545972	#N/A	0.682321	hepatocellular carcinoma || id:bbj-a-158	hepatocellular carcinoma	hepatocellular carcinoma || ||	TRUE	igd	#N/A	#N/A	#N/A	#N/A	#N/A	#N/A	#N/A	0.0109	3.51196e-08	98278413	433540	9	ebi-a-GCST010118	Type 2 diabetes || id:ebi-a-GCST010118	TRUE	reported	igd	2	TRUE	7.01191e-05	30.4014
16	rs11374208	TC	T	TC	T	-0.1687	-0.0153712	0.9591	0.95225	FALSE	FALSE	FALSE	bbj-a-158	10	94521113	0.0776876	#N/A	0.843155	hepatocellular carcinoma || id:bbj-a-158	hepatocellular carcinoma	hepatocellular carcinoma || ||	TRUE	igd	#N/A	#N/A	#N/A	#N/A	#N/A	#N/A	#N/A	0.0164	8.10028e-25	94521113	433540	10	ebi-a-GCST010118	Type 2 diabetes || id:ebi-a-GCST010118	TRUE	reported	igd	2	TRUE	0.00024401	105.813
17	rs11426513	AT	A	AT	A	0.0397	-0.058678	0.5033	0.513905	FALSE	FALSE	FALSE	bbj-a-158	8	118049260	0.0346782	#N/A	0.0906317	hepatocellular carcinoma || id:bbj-a-158	hepatocellular carcinoma	hepatocellular carcinoma || ||	TRUE	igd	#N/A	#N/A	#N/A	#N/A	#N/A	#N/A	#N/A	0.007	1.41599e-08	118049260	433540	8	ebi-a-GCST010118	Type 2 diabetes || id:ebi-a-GCST010118	TRUE	reported	igd	2	TRUE	7.41863e-05	32.165
18	rs117027183	A	G	A	G	0.05	-0.048988	0.1601	0.127359	FALSE	FALSE	FALSE	bbj-a-158	5	36187883	0.0500363	#N/A	0.327556	hepatocellular carcinoma || id:bbj-a-158	hepatocellular carcinoma	hepatocellular carcinoma || ||	TRUE	igd	#N/A	#N/A	#N/A	#N/A	#N/A	#N/A	#N/A	0.0091	3.91796e-08	36187883	433540	5	ebi-a-GCST010118	Type 2 diabetes || id:ebi-a-GCST010118	TRUE	reported	igd	2	TRUE	6.96302e-05	30.1895
19	rs117267808	A	G	A	G	0.1032	0.0417124	0.0782	0.0791152	FALSE	FALSE	FALSE	bbj-a-158	16	20323168	0.0615949	#N/A	0.498276	hepatocellular carcinoma || id:bbj-a-158	hepatocellular carcinoma	hepatocellular carcinoma || ||	TRUE	igd	#N/A	#N/A	#N/A	#N/A	#N/A	#N/A	#N/A	0.0123	4.85065e-17	20323168	433540	16	ebi-a-GCST010118	Type 2 diabetes || id:ebi-a-GCST010118	TRUE	reported	igd	2	TRUE	0.000162349	70.3959
20	rs1182444	G	A	G	A	0.0473	0.0178521	0.4947	0.458681	FALSE	FALSE	FALSE	bbj-a-158	7	157024510	0.0330312	#N/A	0.588879	hepatocellular carcinoma || id:bbj-a-158	hepatocellular carcinoma	hepatocellular carcinoma || ||	TRUE	igd	#N/A	#N/A	#N/A	#N/A	#N/A	#N/A	#N/A	0.0067	1.66917e-12	157024510	433540	7	ebi-a-GCST010118	Type 2 diabetes || id:ebi-a-GCST010118	TRUE	reported	igd	2	TRUE	0.000114946	49.8392
21	rs11926494	A	G	A	G	-0.1123	-0.0192008	0.18	0.163914	FALSE	FALSE	FALSE	bbj-a-158	3	23258614	0.0444957	#N/A	0.666089	hepatocellular carcinoma || id:bbj-a-158	hepatocellular carcinoma	hepatocellular carcinoma || ||	TRUE	igd	#N/A	#N/A	#N/A	#N/A	#N/A	#N/A	#N/A	0.0088	2.69401e-37	23258614	433540	3	ebi-a-GCST010118	Type 2 diabetes || id:ebi-a-GCST010118	TRUE	reported	igd	2	TRUE	0.000375493	162.852
22	rs1206684	A	G	A	G	-0.0399	0.037719	0.4799	0.479514	FALSE	FALSE	FALSE	bbj-a-158	6	131954879	0.0330039	#N/A	0.253095	hepatocellular carcinoma || id:bbj-a-158	hepatocellular carcinoma	hepatocellular carcinoma || ||	TRUE	igd	#N/A	#N/A	#N/A	#N/A	#N/A	#N/A	#N/A	0.0068	4.41998e-09	131954879	433540	6	ebi-a-GCST010118	Type 2 diabetes || id:ebi-a-GCST010118	TRUE	reported	igd	2	TRUE	7.9408e-05	34.4291
23	rs123378	A	G	A	G	-0.0533	-0.00907373	0.8049	0.779703	FALSE	FALSE	FALSE	bbj-a-158	13	51088809	0.0399196	#N/A	0.82019	hepatocellular carcinoma || id:bbj-a-158	hepatocellular carcinoma	hepatocellular carcinoma || ||	TRUE	igd	#N/A	#N/A	#N/A	#N/A	#N/A	#N/A	#N/A	0.0084	2.22101e-10	51088809	433540	13	ebi-a-GCST010118	Type 2 diabetes || id:ebi-a-GCST010118	TRUE	reported	igd	2	TRUE	9.28595e-05	40.2619
24	rs12437434	T	C	T	C	-0.0458	0.0257685	0.2873	0.290581	FALSE	FALSE	FALSE	bbj-a-158	14	24878370	0.0361998	#N/A	0.476564	hepatocellular carcinoma || id:bbj-a-158	hepatocellular carcinoma	hepatocellular carcinoma || ||	TRUE	igd	#N/A	#N/A	#N/A	#N/A	#N/A	#N/A	#N/A	0.0075	1.017e-09	24878370	433540	14	ebi-a-GCST010118	Type 2 diabetes || id:ebi-a-GCST010118	TRUE	reported	igd	2	TRUE	8.60086e-05	37.2912
25	rs1260326	C	T	C	T	0.0632	-0.086455	0.4562	0.44054	FALSE	FALSE	FALSE	bbj-a-158	2	27730940	0.0333687	#N/A	0.0095726	hepatocellular carcinoma || id:bbj-a-158	hepatocellular carcinoma	hepatocellular carcinoma || ||	TRUE	igd	#N/A	#N/A	#N/A	#N/A	#N/A	#N/A	#N/A	0.0066	1.01111e-21	27730940	433540	2	ebi-a-GCST010118	Type 2 diabetes || id:ebi-a-GCST010118	TRUE	reported	igd	2	TRUE	0.000211459	91.6947
26	rs12610052	C	T	C	T	0.0456	-0.0326093	0.3068	0.333233	FALSE	FALSE	FALSE	bbj-a-158	19	46239123	0.0370354	#N/A	0.378595	hepatocellular carcinoma || id:bbj-a-158	hepatocellular carcinoma	hepatocellular carcinoma || ||	TRUE	igd	#N/A	#N/A	#N/A	#N/A	#N/A	#N/A	#N/A	0.0076	1.97301e-09	46239123	433540	19	ebi-a-GCST010118	Type 2 diabetes || id:ebi-a-GCST010118	TRUE	reported	igd	2	TRUE	8.30304e-05	35.9998
27	rs12625671	C	T	C	T	0.0655	-0.00626373	0.442	0.444086	FALSE	FALSE	FALSE	bbj-a-158	20	42994812	0.0341836	#N/A	0.854611	hepatocellular carcinoma || id:bbj-a-158	hepatocellular carcinoma	hepatocellular carcinoma || ||	TRUE	igd	#N/A	#N/A	#N/A	#N/A	#N/A	#N/A	#N/A	0.0069	2.25009e-21	42994812	433540	20	ebi-a-GCST010118	Type 2 diabetes || id:ebi-a-GCST010118	TRUE	reported	igd	2	TRUE	0.000207809	90.112
28	rs1266488	C	T	C	T	-0.0439	0.0113573	0.4125	0.438325	FALSE	FALSE	FALSE	bbj-a-158	15	91458552	0.0342903	#N/A	0.740486	hepatocellular carcinoma || id:bbj-a-158	hepatocellular carcinoma	hepatocellular carcinoma || ||	TRUE	igd	#N/A	#N/A	#N/A	#N/A	#N/A	#N/A	#N/A	0.0071	6.28594e-10	91458552	433540	15	ebi-a-GCST010118	Type 2 diabetes || id:ebi-a-GCST010118	TRUE	reported	igd	2	TRUE	8.81749e-05	38.2305
29	rs12698877	G	A	G	A	0.0673	0.0273316	0.3362	0.321208	FALSE	FALSE	FALSE	bbj-a-158	7	69696905	0.0354472	#N/A	0.440677	hepatocellular carcinoma || id:bbj-a-158	hepatocellular carcinoma	hepatocellular carcinoma || ||	TRUE	igd	#N/A	#N/A	#N/A	#N/A	#N/A	#N/A	#N/A	0.007	6.95825e-22	69696905	433540	7	ebi-a-GCST010118	Type 2 diabetes || id:ebi-a-GCST010118	TRUE	reported	igd	2	TRUE	0.000213163	92.4341
30	rs12712928	C	G	C	G	0.0544	0.0256392	0.4022	0.41311	FALSE	TRUE	FALSE	bbj-a-158	2	45192080	0.0346962	#N/A	0.459929	hepatocellular carcinoma || id:bbj-a-158	hepatocellular carcinoma	hepatocellular carcinoma || ||	TRUE	igd	#N/A	#N/A	#N/A	#N/A	#N/A	#N/A	#N/A	0.0071	1.83105e-14	45192080	433540	2	ebi-a-GCST010118	Type 2 diabetes || id:ebi-a-GCST010118	TRUE	reported	igd	2	TRUE	0.000135392	58.7055
31	rs12907887	C	G	C	G	0.077	0.0505522	0.229	0.270936	FALSE	TRUE	FALSE	bbj-a-158	15	40615872	0.0377343	#N/A	0.180347	hepatocellular carcinoma || id:bbj-a-158	hepatocellular carcinoma	hepatocellular carcinoma || ||	TRUE	igd	#N/A	#N/A	#N/A	#N/A	#N/A	#N/A	#N/A	0.0083	1.741e-20	40615872	433540	15	ebi-a-GCST010118	Type 2 diabetes || id:ebi-a-GCST010118	TRUE	reported	igd	2	TRUE	0.000198477	86.0643
32	rs13086331	C	T	C	T	-0.0509	0.0324437	0.1813	0.143338	FALSE	FALSE	FALSE	bbj-a-158	3	187698333	0.0465683	#N/A	0.485996	hepatocellular carcinoma || id:bbj-a-158	hepatocellular carcinoma	hepatocellular carcinoma || ||	TRUE	igd	#N/A	#N/A	#N/A	#N/A	#N/A	#N/A	#N/A	0.0088	7.29105e-09	187698333	433540	3	ebi-a-GCST010118	Type 2 diabetes || id:ebi-a-GCST010118	TRUE	reported	igd	2	TRUE	7.71627e-05	33.4556
33	rs13092876	A	G	A	G	0.1257	-0.0565254	0.3122	0.339649	FALSE	FALSE	FALSE	bbj-a-158	3	185495320	0.0354364	#N/A	0.110686	hepatocellular carcinoma || id:bbj-a-158	hepatocellular carcinoma	hepatocellular carcinoma || ||	TRUE	igd	#N/A	#N/A	#N/A	#N/A	#N/A	#N/A	#N/A	0.0073	1.90678e-66	185495320	433540	3	ebi-a-GCST010118	Type 2 diabetes || id:ebi-a-GCST010118	TRUE	reported	igd	2	TRUE	0.000683437	296.499
34	rs13266634	T	C	T	C	-0.116	0.0843676	0.4143	0.406473	FALSE	FALSE	FALSE	bbj-a-158	8	118184783	0.0335501	#N/A	0.0119143	hepatocellular carcinoma || id:bbj-a-158	hepatocellular carcinoma	hepatocellular carcinoma || ||	TRUE	igd	#N/A	#N/A	#N/A	#N/A	#N/A	#N/A	#N/A	0.0067	3.72477e-67	118184783	433540	8	ebi-a-GCST010118	Type 2 diabetes || id:ebi-a-GCST010118	TRUE	reported	igd	2	TRUE	0.000690935	299.754
35	rs1328412	C	T	C	T	-0.0967	0.0457656	0.0552	0.0535843	FALSE	FALSE	FALSE	bbj-a-158	9	81917127	0.0728421	#N/A	0.529817	hepatocellular carcinoma || id:bbj-a-158	hepatocellular carcinoma	hepatocellular carcinoma || ||	TRUE	igd	#N/A	#N/A	#N/A	#N/A	#N/A	#N/A	#N/A	0.0148	6.41357e-11	81917127	433540	9	ebi-a-GCST010118	Type 2 diabetes || id:ebi-a-GCST010118	TRUE	reported	igd	2	TRUE	9.84595e-05	42.6901
36	rs1421085	C	T	C	T	0.1303	-0.000714217	0.1668	0.202976	FALSE	FALSE	FALSE	bbj-a-158	16	53800954	0.0412605	#N/A	0.986189	hepatocellular carcinoma || id:bbj-a-158	hepatocellular carcinoma	hepatocellular carcinoma || ||	TRUE	igd	#N/A	#N/A	#N/A	#N/A	#N/A	#N/A	#N/A	0.0089	1.54989e-48	53800954	433540	16	ebi-a-GCST010118	Type 2 diabetes || id:ebi-a-GCST010118	TRUE	reported	igd	2	TRUE	0.000494157	214.342
37	rs1426371	A	G	A	G	-0.0479	0.00253458	0.5089	0.482423	FALSE	FALSE	FALSE	bbj-a-158	12	108629780	0.0340802	#N/A	0.940715	hepatocellular carcinoma || id:bbj-a-158	hepatocellular carcinoma	hepatocellular carcinoma || ||	TRUE	igd	#N/A	#N/A	#N/A	#N/A	#N/A	#N/A	#N/A	0.007	7.76247e-12	108629780	433540	12	ebi-a-GCST010118	Type 2 diabetes || id:ebi-a-GCST010118	TRUE	reported	igd	2	TRUE	0.000107994	46.8245
38	rs1459513	C	A	C	A	0.0463	-0.0170556	0.6093	0.616968	FALSE	FALSE	FALSE	bbj-a-158	3	114960798	0.0342926	#N/A	0.618938	hepatocellular carcinoma || id:bbj-a-158	hepatocellular carcinoma	hepatocellular carcinoma || ||	TRUE	igd	#N/A	#N/A	#N/A	#N/A	#N/A	#N/A	#N/A	0.007	3.73422e-11	114960798	433540	3	ebi-a-GCST010118	Type 2 diabetes || id:ebi-a-GCST010118	TRUE	reported	igd	2	TRUE	0.0001009	43.7486
39	rs146716733	T	C	T	C	-0.0596	0.038412	0.1317	0.131089	FALSE	FALSE	FALSE	bbj-a-158	10	63717113	0.0500662	#N/A	0.442948	hepatocellular carcinoma || id:bbj-a-158	hepatocellular carcinoma	hepatocellular carcinoma || ||	TRUE	igd	#N/A	#N/A	#N/A	#N/A	#N/A	#N/A	#N/A	0.01	2.52197e-09	63717113	433540	10	ebi-a-GCST010118	Type 2 diabetes || id:ebi-a-GCST010118	TRUE	reported	igd	2	TRUE	8.19271e-05	35.5214
40	rs147707338	T	C	T	C	0.0865	-0.112651	0.0695	0.10253	FALSE	FALSE	FALSE	bbj-a-158	12	121508317	0.0584462	#N/A	0.053925	hepatocellular carcinoma || id:bbj-a-158	hepatocellular carcinoma	hepatocellular carcinoma || ||	TRUE	igd	#N/A	#N/A	#N/A	#N/A	#N/A	#N/A	#N/A	0.014	6.468e-10	121508317	433540	12	ebi-a-GCST010118	Type 2 diabetes || id:ebi-a-GCST010118	TRUE	reported	igd	2	TRUE	8.80458e-05	38.1746
41	rs149265787	G	A	G	A	0.1339	-0.109682	0.0239	0.0254811	FALSE	FALSE	FALSE	bbj-a-158	8	75214398	0.104933	#N/A	0.295905	hepatocellular carcinoma || id:bbj-a-158	hepatocellular carcinoma	hepatocellular carcinoma || ||	TRUE	igd	#N/A	#N/A	#N/A	#N/A	#N/A	#N/A	#N/A	0.0216	5.68002e-10	75214398	433540	8	ebi-a-GCST010118	Type 2 diabetes || id:ebi-a-GCST010118	TRUE	reported	igd	2	TRUE	8.86311e-05	38.4283
42	rs149336329	T	G	T	G	-0.1006	0.169327	0.0506	0.0526893	FALSE	FALSE	FALSE	bbj-a-158	15	52587740	0.0770856	#N/A	0.0280479	hepatocellular carcinoma || id:bbj-a-158	hepatocellular carcinoma	hepatocellular carcinoma || ||	TRUE	igd	#N/A	#N/A	#N/A	#N/A	#N/A	#N/A	#N/A	0.0167	1.702e-09	52587740	433540	15	ebi-a-GCST010118	Type 2 diabetes || id:ebi-a-GCST010118	TRUE	reported	igd	2	TRUE	8.36946e-05	36.2878
43	rs1513275	C	T	C	T	0.0566	-0.0151366	0.7836	0.815701	FALSE	FALSE	FALSE	bbj-a-158	7	28259233	0.0423096	#N/A	0.720523	hepatocellular carcinoma || id:bbj-a-158	hepatocellular carcinoma	hepatocellular carcinoma || ||	TRUE	igd	#N/A	#N/A	#N/A	#N/A	#N/A	#N/A	#N/A	0.0085	2.75994e-11	28259233	433540	7	ebi-a-GCST010118	Type 2 diabetes || id:ebi-a-GCST010118	TRUE	reported	igd	2	TRUE	0.000102264	44.3397
44	rs1575972	A	T	A	T	-0.1264	0.00614261	0.0483	0.0586563	FALSE	TRUE	FALSE	bbj-a-158	9	22301092	0.0699686	#N/A	0.930043	hepatocellular carcinoma || id:bbj-a-158	hepatocellular carcinoma	hepatocellular carcinoma || ||	TRUE	igd	#N/A	#N/A	#N/A	#N/A	#N/A	#N/A	#N/A	0.0162	6.07156e-15	22301092	433540	9	ebi-a-GCST010118	Type 2 diabetes || id:ebi-a-GCST010118	TRUE	reported	igd	2	TRUE	0.000140402	60.8782
45	rs16884229	C	T	C	T	0.097	-0.00919246	0.3345	0.30917	FALSE	FALSE	FALSE	bbj-a-158	6	20857925	0.0356023	#N/A	0.796253	hepatocellular carcinoma || id:bbj-a-158	hepatocellular carcinoma	hepatocellular carcinoma || ||	TRUE	igd	#N/A	#N/A	#N/A	#N/A	#N/A	#N/A	#N/A	0.007	1.15213e-43	20857925	433540	6	ebi-a-GCST010118	Type 2 diabetes || id:ebi-a-GCST010118	TRUE	reported	igd	2	TRUE	0.000442717	192.02
46	rs16918226	T	A	T	A	-0.0592	-0.0246179	0.2059	0.188714	FALSE	TRUE	FALSE	bbj-a-158	10	64901223	0.0421734	#N/A	0.559402	hepatocellular carcinoma || id:bbj-a-158	hepatocellular carcinoma	hepatocellular carcinoma || ||	TRUE	igd	#N/A	#N/A	#N/A	#N/A	#N/A	#N/A	#N/A	0.0082	5.21675e-13	64901223	433540	10	ebi-a-GCST010118	Type 2 diabetes || id:ebi-a-GCST010118	TRUE	reported	igd	2	TRUE	0.000120208	52.1211
47	rs17072370	A	T	A	T	-0.0889	0.0450854	0.2787	0.267634	FALSE	TRUE	FALSE	bbj-a-158	13	80705730	0.0374881	#N/A	0.229108	hepatocellular carcinoma || id:bbj-a-158	hepatocellular carcinoma	hepatocellular carcinoma || ||	TRUE	igd	#N/A	#N/A	#N/A	#N/A	#N/A	#N/A	#N/A	0.0076	1.31492e-31	80705730	433540	13	ebi-a-GCST010118	Type 2 diabetes || id:ebi-a-GCST010118	TRUE	reported	igd	2	TRUE	0.000315508	136.828
48	rs17168486	T	C	T	C	0.0643	-0.00738098	0.4181	0.398199	FALSE	FALSE	FALSE	bbj-a-158	7	14898282	0.0337592	#N/A	0.826934	hepatocellular carcinoma || id:bbj-a-158	hepatocellular carcinoma	hepatocellular carcinoma || ||	TRUE	igd	#N/A	#N/A	#N/A	#N/A	#N/A	#N/A	#N/A	0.0067	8.22811e-22	14898282	433540	7	ebi-a-GCST010118	Type 2 diabetes || id:ebi-a-GCST010118	TRUE	reported	igd	2	TRUE	0.000212398	92.1023
49	rs1850421	C	A	C	A	-0.0442	0.00276883	0.7223	0.726756	FALSE	FALSE	FALSE	bbj-a-158	3	152382352	0.036896	#N/A	0.94018	hepatocellular carcinoma || id:bbj-a-158	hepatocellular carcinoma	hepatocellular carcinoma || ||	TRUE	igd	#N/A	#N/A	#N/A	#N/A	#N/A	#N/A	#N/A	0.0073	1.40602e-09	152382352	433540	3	ebi-a-GCST010118	Type 2 diabetes || id:ebi-a-GCST010118	TRUE	reported	igd	2	TRUE	8.45538e-05	36.6604
50	rs186568031	T	C	T	C	0.1156	-0.0329649	0.0942	0.0813141	FALSE	FALSE	FALSE	bbj-a-158	17	6953781	0.06271	#N/A	0.599116	hepatocellular carcinoma || id:bbj-a-158	hepatocellular carcinoma	hepatocellular carcinoma || ||	TRUE	igd	#N/A	#N/A	#N/A	#N/A	#N/A	#N/A	#N/A	0.0115	8.98669e-24	6953781	433540	17	ebi-a-GCST010118	Type 2 diabetes || id:ebi-a-GCST010118	TRUE	reported	igd	2	TRUE	0.000233018	101.046
51	rs201018682	C	T	C	T	-0.0592	-0.0112521	0.1838	0.174763	FALSE	FALSE	FALSE	bbj-a-158	3	170643788	0.0435853	#N/A	0.796282	hepatocellular carcinoma || id:bbj-a-158	hepatocellular carcinoma	hepatocellular carcinoma || ||	TRUE	igd	#N/A	#N/A	#N/A	#N/A	#N/A	#N/A	#N/A	0.0087	1.01298e-11	170643788	433540	3	ebi-a-GCST010118	Type 2 diabetes || id:ebi-a-GCST010118	TRUE	reported	igd	2	TRUE	0.00010679	46.3023
52	rs2074120	C	A	C	A	-0.0409	-0.0232771	0.677	0.671428	FALSE	FALSE	FALSE	bbj-a-158	7	93107093	0.035104	#N/A	0.507273	hepatocellular carcinoma || id:bbj-a-158	hepatocellular carcinoma	hepatocellular carcinoma || ||	TRUE	igd	#N/A	#N/A	#N/A	#N/A	#N/A	#N/A	#N/A	0.0071	8.38301e-09	93107093	433540	7	ebi-a-GCST010118	Type 2 diabetes || id:ebi-a-GCST010118	TRUE	reported	igd	2	TRUE	7.65363e-05	33.1839
53	rs2092518	T	G	T	G	-0.0462	0.0687957	0.3388	0.321348	FALSE	FALSE	FALSE	bbj-a-158	20	42814688	0.0352672	#N/A	0.0510928	hepatocellular carcinoma || id:bbj-a-158	hepatocellular carcinoma	hepatocellular carcinoma || ||	TRUE	igd	#N/A	#N/A	#N/A	#N/A	#N/A	#N/A	#N/A	0.0072	1.393e-10	42814688	433540	20	ebi-a-GCST010118	Type 2 diabetes || id:ebi-a-GCST010118	TRUE	reported	igd	2	TRUE	9.49617e-05	41.1734
54	rs2126736	G	A	G	A	-0.0377	-0.0426214	0.5721	0.584048	FALSE	FALSE	FALSE	bbj-a-158	5	74574984	0.0333307	#N/A	0.200987	hepatocellular carcinoma || id:bbj-a-158	hepatocellular carcinoma	hepatocellular carcinoma || ||	TRUE	igd	#N/A	#N/A	#N/A	#N/A	#N/A	#N/A	#N/A	0.0067	1.83502e-08	74574984	433540	5	ebi-a-GCST010118	Type 2 diabetes || id:ebi-a-GCST010118	TRUE	reported	igd	2	TRUE	7.30251e-05	31.6615
55	rs2237897	T	C	T	C	-0.2476	0.0427198	0.3679	0.377803	FALSE	FALSE	FALSE	bbj-a-158	11	2858546	0.0347514	#N/A	0.218961	hepatocellular carcinoma || id:bbj-a-158	hepatocellular carcinoma	hepatocellular carcinoma || ||	TRUE	igd	#N/A	#N/A	#N/A	#N/A	#N/A	#N/A	#N/A	0.0074	1e-200	2858546	433540	11	ebi-a-GCST010118	Type 2 diabetes || id:ebi-a-GCST010118	TRUE	reported	igd	2	TRUE	0.00257566	1119.53
56	rs2240885	A	G	A	G	0.0422	0.0155257	0.4027	0.417295	FALSE	FALSE	FALSE	bbj-a-158	16	3647098	0.0347148	#N/A	0.654704	hepatocellular carcinoma || id:bbj-a-158	hepatocellular carcinoma	hepatocellular carcinoma || ||	TRUE	igd	#N/A	#N/A	#N/A	#N/A	#N/A	#N/A	#N/A	0.0071	2.78702e-09	3647098	433540	16	ebi-a-GCST010118	Type 2 diabetes || id:ebi-a-GCST010118	TRUE	reported	igd	2	TRUE	8.14786e-05	35.327
57	rs2269245	A	G	A	G	-0.054	0.0231173	0.1847	0.182901	FALSE	FALSE	FALSE	bbj-a-158	1	64107893	0.0436224	#N/A	0.596152	hepatocellular carcinoma || id:bbj-a-158	hepatocellular carcinoma	hepatocellular carcinoma || ||	TRUE	igd	#N/A	#N/A	#N/A	#N/A	#N/A	#N/A	#N/A	0.0087	5.40406e-10	64107893	433540	1	ebi-a-GCST010118	Type 2 diabetes || id:ebi-a-GCST010118	TRUE	reported	igd	2	TRUE	8.88549e-05	38.5254
58	rs2289488	C	G	C	G	0.0819	-0.00164255	0.3147	0.310886	FALSE	TRUE	FALSE	bbj-a-158	11	2892955	0.0417068	#N/A	0.968585	hepatocellular carcinoma || id:bbj-a-158	hepatocellular carcinoma	hepatocellular carcinoma || ||	TRUE	igd	#N/A	#N/A	#N/A	#N/A	#N/A	#N/A	#N/A	0.0081	4.93174e-24	2892955	433540	11	ebi-a-GCST010118	Type 2 diabetes || id:ebi-a-GCST010118	TRUE	reported	igd	2	TRUE	0.000235758	102.234
59	rs2327777	C	T	C	T	-0.0498	0.027807	0.5492	0.608282	FALSE	FALSE	FALSE	bbj-a-158	6	137293227	0.0340227	#N/A	0.413753	hepatocellular carcinoma || id:bbj-a-158	hepatocellular carcinoma	hepatocellular carcinoma || ||	TRUE	igd	#N/A	#N/A	#N/A	#N/A	#N/A	#N/A	#N/A	0.0067	1.06292e-13	137293227	433540	6	ebi-a-GCST010118	Type 2 diabetes || id:ebi-a-GCST010118	TRUE	reported	igd	2	TRUE	0.000127416	55.2468
60	rs238763	A	T	A	T	-0.0519	-0.0116965	0.3217	0.298715	FALSE	TRUE	FALSE	bbj-a-158	1	229642499	0.0395974	#N/A	0.767699	hepatocellular carcinoma || id:bbj-a-158	hepatocellular carcinoma	hepatocellular carcinoma || ||	TRUE	igd	#N/A	#N/A	#N/A	#N/A	#N/A	#N/A	#N/A	0.0079	5.04429e-11	229642499	433540	1	ebi-a-GCST010118	Type 2 diabetes || id:ebi-a-GCST010118	TRUE	reported	igd	2	TRUE	9.95424e-05	43.1597
61	rs243018	G	C	G	C	0.059	0.0343556	0.6656	0.677983	FALSE	TRUE	FALSE	bbj-a-158	2	60586707	0.036654	#N/A	0.348607	hepatocellular carcinoma || id:bbj-a-158	hepatocellular carcinoma	hepatocellular carcinoma || ||	TRUE	igd	#N/A	#N/A	#N/A	#N/A	#N/A	#N/A	#N/A	0.0074	1.54917e-15	60586707	433540	2	ebi-a-GCST010118	Type 2 diabetes || id:ebi-a-GCST010118	TRUE	reported	igd	2	TRUE	0.000146605	63.568
62	rs256904	T	A	T	A	0.074	0.0405847	0.4923	0.466862	FALSE	TRUE	TRUE	bbj-a-158	5	55810305	0.0332012	#N/A	0.221562	hepatocellular carcinoma || id:bbj-a-158	hepatocellular carcinoma	hepatocellular carcinoma || ||	TRUE	igd	#N/A	#N/A	#N/A	#N/A	#N/A	#N/A	#N/A	0.0066	3.55631e-29	55810305	433540	5	ebi-a-GCST010118	Type 2 diabetes || id:ebi-a-GCST010118	TRUE	reported	igd	2	FALSE	0.000289881	125.711
63	rs2583934	T	G	T	G	0.0576	0.0157777	0.3396	0.341038	FALSE	FALSE	FALSE	bbj-a-158	12	66232810	0.034714	#N/A	0.649465	hepatocellular carcinoma || id:bbj-a-158	hepatocellular carcinoma	hepatocellular carcinoma || ||	TRUE	igd	#N/A	#N/A	#N/A	#N/A	#N/A	#N/A	#N/A	0.0071	4.95222e-16	66232810	433540	12	ebi-a-GCST010118	Type 2 diabetes || id:ebi-a-GCST010118	TRUE	reported	igd	2	TRUE	0.000151787	65.8152
64	rs261982	T	C	T	C	0.0397	0.00533848	0.414	0.395223	FALSE	FALSE	FALSE	bbj-a-158	5	95843763	0.0338956	#N/A	0.874853	hepatocellular carcinoma || id:bbj-a-158	hepatocellular carcinoma	hepatocellular carcinoma || ||	TRUE	igd	#N/A	#N/A	#N/A	#N/A	#N/A	#N/A	#N/A	0.0067	3.11602e-09	95843763	433540	5	ebi-a-GCST010118	Type 2 diabetes || id:ebi-a-GCST010118	TRUE	reported	igd	2	TRUE	8.0978e-05	35.1099
65	rs2706710	T	C	T	C	0.0711	-0.026226	0.0813	0.121322	FALSE	FALSE	FALSE	bbj-a-158	17	65641651	0.0517434	#N/A	0.612262	hepatocellular carcinoma || id:bbj-a-158	hepatocellular carcinoma	hepatocellular carcinoma || ||	TRUE	igd	#N/A	#N/A	#N/A	#N/A	#N/A	#N/A	#N/A	0.0126	1.67302e-08	65641651	433540	17	ebi-a-GCST010118	Type 2 diabetes || id:ebi-a-GCST010118	TRUE	reported	igd	2	TRUE	7.34407e-05	31.8417
66	rs2780215	G	A	G	A	-0.0905	-0.0561168	0.1082	0.112544	FALSE	FALSE	FALSE	bbj-a-158	6	34236973	0.0533325	#N/A	0.292705	hepatocellular carcinoma || id:bbj-a-158	hepatocellular carcinoma	hepatocellular carcinoma || ||	TRUE	igd	#N/A	#N/A	#N/A	#N/A	#N/A	#N/A	#N/A	0.0112	6.45803e-16	34236973	433540	6	ebi-a-GCST010118	Type 2 diabetes || id:ebi-a-GCST010118	TRUE	reported	igd	2	TRUE	0.00015058	65.2919
67	rs2796441	A	G	A	G	-0.0754	-0.000247149	0.6103	0.620616	FALSE	FALSE	FALSE	bbj-a-158	9	84308948	0.0339311	#N/A	0.994188	hepatocellular carcinoma || id:bbj-a-158	hepatocellular carcinoma	hepatocellular carcinoma || ||	TRUE	igd	#N/A	#N/A	#N/A	#N/A	#N/A	#N/A	#N/A	0.0068	1.43087e-28	84308948	433540	9	ebi-a-GCST010118	Type 2 diabetes || id:ebi-a-GCST010118	TRUE	reported	igd	2	TRUE	0.000283513	122.948
68	rs28599782	A	G	A	G	0.0674	0.0110743	0.209	0.215823	FALSE	FALSE	FALSE	bbj-a-158	4	71844118	0.0404527	#N/A	0.784269	hepatocellular carcinoma || id:bbj-a-158	hepatocellular carcinoma	hepatocellular carcinoma || ||	TRUE	igd	#N/A	#N/A	#N/A	#N/A	#N/A	#N/A	#N/A	0.0083	4.64301e-16	71844118	433540	4	ebi-a-GCST010118	Type 2 diabetes || id:ebi-a-GCST010118	TRUE	reported	igd	2	TRUE	0.000152079	65.9419
69	rs28691713	T	C	T	C	-0.0655	0.0615393	0.4448	0.484144	FALSE	FALSE	FALSE	bbj-a-158	22	50446550	0.0390566	#N/A	0.115107	hepatocellular carcinoma || id:bbj-a-158	hepatocellular carcinoma	hepatocellular carcinoma || ||	TRUE	igd	TRUE	rs28691713	rs137862	T	C	C	A	0.0077	1.79308e-17	50356302	433540	22	ebi-a-GCST010118	Type 2 diabetes || id:ebi-a-GCST010118	TRUE	reported	igd	2	TRUE	0.000166878	72.3601
70	rs2908279	G	T	G	T	0.0461	0.00175743	0.627	0.598278	FALSE	FALSE	FALSE	bbj-a-158	7	44174857	0.0338879	#N/A	0.95864	hepatocellular carcinoma || id:bbj-a-158	hepatocellular carcinoma	hepatocellular carcinoma || ||	TRUE	igd	#N/A	#N/A	#N/A	#N/A	#N/A	#N/A	#N/A	0.0071	8.41783e-11	44174857	433540	7	ebi-a-GCST010118	Type 2 diabetes || id:ebi-a-GCST010118	TRUE	reported	igd	2	TRUE	9.7233e-05	42.1583
71	rs2980883	G	T	G	T	-0.0418	-0.0221175	0.6312	0.650427	FALSE	FALSE	FALSE	bbj-a-158	8	126474405	0.0358763	#N/A	0.537567	hepatocellular carcinoma || id:bbj-a-158	hepatocellular carcinoma	hepatocellular carcinoma || ||	TRUE	igd	#N/A	#N/A	#N/A	#N/A	#N/A	#N/A	#N/A	0.0071	3.925e-09	126474405	433540	8	ebi-a-GCST010118	Type 2 diabetes || id:ebi-a-GCST010118	TRUE	reported	igd	2	TRUE	7.99414e-05	34.6604
72	rs3094508	C	T	C	T	0.0585	0.0338211	0.2441	0.222023	FALSE	FALSE	FALSE	bbj-a-158	17	36062935	0.0404789	#N/A	0.403422	hepatocellular carcinoma || id:bbj-a-158	hepatocellular carcinoma	hepatocellular carcinoma || ||	TRUE	igd	#N/A	#N/A	#N/A	#N/A	#N/A	#N/A	#N/A	0.0079	1.31099e-13	36062935	433540	17	ebi-a-GCST010118	Type 2 diabetes || id:ebi-a-GCST010118	TRUE	reported	igd	2	TRUE	0.000126466	54.8347
73	rs3135911	A	C	A	C	0.0481	0.0290454	0.4324	0.441445	FALSE	FALSE	FALSE	bbj-a-158	5	176513896	0.0338419	#N/A	0.390744	hepatocellular carcinoma || id:bbj-a-158	hepatocellular carcinoma	hepatocellular carcinoma || ||	TRUE	igd	#N/A	#N/A	#N/A	#N/A	#N/A	#N/A	#N/A	0.0068	1.51008e-12	176513896	433540	5	ebi-a-GCST010118	Type 2 diabetes || id:ebi-a-GCST010118	TRUE	reported	igd	2	TRUE	0.000115397	50.0346
74	rs329122	A	G	A	G	0.0386	0.0293992	0.3865	0.372921	FALSE	FALSE	FALSE	bbj-a-158	5	133864599	0.0343005	#N/A	0.391385	hepatocellular carcinoma || id:bbj-a-158	hepatocellular carcinoma	hepatocellular carcinoma || ||	TRUE	igd	#N/A	#N/A	#N/A	#N/A	#N/A	#N/A	#N/A	0.0069	2.216e-08	133864599	433540	5	ebi-a-GCST010118	Type 2 diabetes || id:ebi-a-GCST010118	TRUE	reported	igd	2	TRUE	7.21798e-05	31.295
75	rs340875	C	G	C	G	0.0451	-0.00550775	0.537	0.563629	FALSE	TRUE	TRUE	bbj-a-158	1	214158986	0.0334267	#N/A	0.869124	hepatocellular carcinoma || id:bbj-a-158	hepatocellular carcinoma	hepatocellular carcinoma || ||	TRUE	igd	#N/A	#N/A	#N/A	#N/A	#N/A	#N/A	#N/A	0.0067	1.68112e-11	214158986	433540	1	ebi-a-GCST010118	Type 2 diabetes || id:ebi-a-GCST010118	TRUE	reported	igd	2	FALSE	0.000104503	45.3108
76	rs34642578	T	C	T	C	0.0893	-0.0133656	0.0533	0.0504953	FALSE	FALSE	FALSE	bbj-a-158	8	17927609	0.0754638	#N/A	0.85942	hepatocellular carcinoma || id:bbj-a-158	hepatocellular carcinoma	hepatocellular carcinoma || ||	TRUE	igd	#N/A	#N/A	#N/A	#N/A	#N/A	#N/A	#N/A	0.0148	1.60199e-09	17927609	433540	8	ebi-a-GCST010118	Type 2 diabetes || id:ebi-a-GCST010118	TRUE	reported	igd	2	TRUE	8.3968e-05	36.4064
77	rs34811727	T	G	T	G	0.0763	-0.105832	0.0767	0.112884	FALSE	FALSE	FALSE	bbj-a-158	12	121500997	0.0544141	#N/A	0.0517821	hepatocellular carcinoma || id:bbj-a-158	hepatocellular carcinoma	hepatocellular carcinoma || ||	TRUE	igd	#N/A	#N/A	#N/A	#N/A	#N/A	#N/A	#N/A	0.0129	3.32399e-09	121500997	433540	12	ebi-a-GCST010118	Type 2 diabetes || id:ebi-a-GCST010118	TRUE	reported	igd	2	TRUE	8.06873e-05	34.9839
78	rs349359	C	A	C	A	0.0432	0.0315482	0.2424	0.252017	FALSE	FALSE	FALSE	bbj-a-158	8	73503743	0.0379542	#N/A	0.40585	hepatocellular carcinoma || id:bbj-a-158	hepatocellular carcinoma	hepatocellular carcinoma || ||	TRUE	igd	#N/A	#N/A	#N/A	#N/A	#N/A	#N/A	#N/A	0.0078	3.05098e-08	73503743	433540	8	ebi-a-GCST010118	Type 2 diabetes || id:ebi-a-GCST010118	TRUE	reported	igd	2	TRUE	7.07487e-05	30.6744
79	rs35503308	G	C	G	C	-0.0695	0.023645	0.7264	0.726181	FALSE	TRUE	FALSE	bbj-a-158	4	1784211	0.043289	#N/A	0.584919	hepatocellular carcinoma || id:bbj-a-158	hepatocellular carcinoma	hepatocellular carcinoma || ||	TRUE	igd	#N/A	#N/A	#N/A	#N/A	#N/A	#N/A	#N/A	0.0085	2.92281e-16	1784211	433540	4	ebi-a-GCST010118	Type 2 diabetes || id:ebi-a-GCST010118	TRUE	reported	igd	2	TRUE	0.000154183	66.8544
80	rs35589574	T	C	T	C	0.1711	-0.0481947	0.1121	0.11171	FALSE	FALSE	FALSE	bbj-a-158	7	127846470	0.0538271	#N/A	0.370595	hepatocellular carcinoma || id:bbj-a-158	hepatocellular carcinoma	hepatocellular carcinoma || ||	TRUE	igd	#N/A	#N/A	#N/A	#N/A	#N/A	#N/A	#N/A	0.0109	1.57906e-55	127846470	433540	7	ebi-a-GCST010118	Type 2 diabetes || id:ebi-a-GCST010118	TRUE	reported	igd	2	TRUE	0.00056803	246.402
81	rs35906730	A	G	A	G	-0.1378	0.0444878	0.7355	0.736333	FALSE	FALSE	FALSE	bbj-a-158	10	94435673	0.038256	#N/A	0.244871	hepatocellular carcinoma || id:bbj-a-158	hepatocellular carcinoma	hepatocellular carcinoma || ||	TRUE	igd	#N/A	#N/A	#N/A	#N/A	#N/A	#N/A	#N/A	0.0077	1.26503e-71	94435673	433540	10	ebi-a-GCST010118	Type 2 diabetes || id:ebi-a-GCST010118	TRUE	reported	igd	2	TRUE	0.000738188	320.269
82	rs35917376	A	T	A	T	0.0473	-0.0472467	0.6207	0.598292	FALSE	TRUE	FALSE	bbj-a-158	15	75595357	0.040173	#N/A	0.239563	hepatocellular carcinoma || id:bbj-a-158	hepatocellular carcinoma	hepatocellular carcinoma || ||	TRUE	igd	#N/A	#N/A	#N/A	#N/A	#N/A	#N/A	#N/A	0.0079	2.133e-09	75595357	433540	15	ebi-a-GCST010118	Type 2 diabetes || id:ebi-a-GCST010118	TRUE	reported	igd	2	TRUE	8.26805e-05	35.8481
83	rs3735567	A	G	A	G	-0.0565	-0.00555003	0.2224	0.206661	FALSE	FALSE	FALSE	bbj-a-158	7	28219310	0.041104	#N/A	0.892593	hepatocellular carcinoma || id:bbj-a-158	hepatocellular carcinoma	hepatocellular carcinoma || ||	TRUE	igd	#N/A	#N/A	#N/A	#N/A	#N/A	#N/A	#N/A	0.0081	3.05211e-12	28219310	433540	7	ebi-a-GCST010118	Type 2 diabetes || id:ebi-a-GCST010118	TRUE	reported	igd	2	TRUE	0.000112214	48.6547
84	rs3735641	G	A	G	A	0.0689	-0.00037525	0.7395	0.74681	FALSE	FALSE	FALSE	bbj-a-158	7	127229347	0.0382252	#N/A	0.992167	hepatocellular carcinoma || id:bbj-a-158	hepatocellular carcinoma	hepatocellular carcinoma || ||	TRUE	igd	#N/A	#N/A	#N/A	#N/A	#N/A	#N/A	#N/A	0.0077	3.61826e-19	127229347	433540	7	ebi-a-GCST010118	Type 2 diabetes || id:ebi-a-GCST010118	TRUE	reported	igd	2	TRUE	0.000184649	80.0673
85	rs3751236	A	G	A	G	-0.0666	0.00446828	0.3283	0.309857	FALSE	FALSE	FALSE	bbj-a-158	12	27963402	0.036297	#N/A	0.902025	hepatocellular carcinoma || id:bbj-a-158	hepatocellular carcinoma	hepatocellular carcinoma || ||	TRUE	igd	#N/A	#N/A	#N/A	#N/A	#N/A	#N/A	#N/A	0.0071	6.57961e-21	27963402	433540	12	ebi-a-GCST010118	Type 2 diabetes || id:ebi-a-GCST010118	TRUE	reported	igd	2	TRUE	0.000202915	87.9893
86	rs376993806	G	A	G	A	0.1299	-0.024442	0.8821	0.846001	FALSE	FALSE	FALSE	bbj-a-158	9	139246588	0.0504883	#N/A	0.628306	hepatocellular carcinoma || id:bbj-a-158	hepatocellular carcinoma	hepatocellular carcinoma || ||	TRUE	igd	#N/A	#N/A	#N/A	#N/A	#N/A	#N/A	#N/A	0.0123	4.51856e-26	139246588	433540	9	ebi-a-GCST010118	Type 2 diabetes || id:ebi-a-GCST010118	TRUE	reported	igd	2	TRUE	0.000257198	111.534
87	rs3837848	AT	A	AT	A	-0.0431	0.0567666	0.3491	0.371457	FALSE	FALSE	FALSE	bbj-a-158	17	29647358	0.0355117	#N/A	0.109924	hepatocellular carcinoma || id:bbj-a-158	hepatocellular carcinoma	hepatocellular carcinoma || ||	TRUE	igd	#N/A	#N/A	#N/A	#N/A	#N/A	#N/A	#N/A	0.0072	2.14902e-09	29647358	433540	17	ebi-a-GCST010118	Type 2 diabetes || id:ebi-a-GCST010118	TRUE	reported	igd	2	TRUE	8.26465e-05	35.8334
88	rs3852529	T	C	T	C	0.0989	0.0631277	0.164	0.146079	FALSE	FALSE	FALSE	bbj-a-158	11	2827486	0.054893	#N/A	0.250138	hepatocellular carcinoma || id:bbj-a-158	hepatocellular carcinoma	hepatocellular carcinoma || ||	TRUE	igd	#N/A	#N/A	#N/A	#N/A	#N/A	#N/A	#N/A	0.0097	2.06919e-24	2827486	433540	11	ebi-a-GCST010118	Type 2 diabetes || id:ebi-a-GCST010118	TRUE	reported	igd	2	TRUE	0.000239726	103.955
89	rs3869115	G	C	G	C	-0.077	0.0503254	0.1681	0.195135	FALSE	TRUE	FALSE	bbj-a-158	6	31204694	0.0409424	#N/A	0.219006	hepatocellular carcinoma || id:bbj-a-158	hepatocellular carcinoma	hepatocellular carcinoma || ||	TRUE	igd	#N/A	#N/A	#N/A	#N/A	#N/A	#N/A	#N/A	0.0093	1.23595e-16	31204694	433540	6	ebi-a-GCST010118	Type 2 diabetes || id:ebi-a-GCST010118	TRUE	reported	igd	2	TRUE	0.000158095	68.551
90	rs3887925	T	C	T	C	0.0397	-0.0606604	0.4542	0.424527	FALSE	FALSE	FALSE	bbj-a-158	3	186665645	0.0332849	#N/A	0.0683849	hepatocellular carcinoma || id:bbj-a-158	hepatocellular carcinoma	hepatocellular carcinoma || ||	TRUE	igd	#N/A	#N/A	#N/A	#N/A	#N/A	#N/A	#N/A	0.0067	3.11602e-09	186665645	433540	3	ebi-a-GCST010118	Type 2 diabetes || id:ebi-a-GCST010118	TRUE	reported	igd	2	TRUE	8.0978e-05	35.1099
91	rs391933	A	G	A	G	-0.0374	0.00980283	0.545	0.547282	FALSE	FALSE	FALSE	bbj-a-158	13	33575692	0.0332003	#N/A	0.767793	hepatocellular carcinoma || id:bbj-a-158	hepatocellular carcinoma	hepatocellular carcinoma || ||	TRUE	igd	#N/A	#N/A	#N/A	#N/A	#N/A	#N/A	#N/A	0.0066	1.456e-08	33575692	433540	13	ebi-a-GCST010118	Type 2 diabetes || id:ebi-a-GCST010118	TRUE	reported	igd	2	TRUE	7.40618e-05	32.111
92	rs39233	C	G	C	G	0.0638	0.00654589	0.2231	0.232321	FALSE	TRUE	FALSE	bbj-a-158	7	89752238	0.0398965	#N/A	0.869675	hepatocellular carcinoma || id:bbj-a-158	hepatocellular carcinoma	hepatocellular carcinoma || ||	TRUE	igd	#N/A	#N/A	#N/A	#N/A	#N/A	#N/A	#N/A	0.008	1.52405e-15	89752238	433540	7	ebi-a-GCST010118	Type 2 diabetes || id:ebi-a-GCST010118	TRUE	reported	igd	2	TRUE	0.000146679	63.6003
93	rs3963364	A	C	A	C	-0.1146	0.0828365	0.05	0.0396328	FALSE	FALSE	FALSE	bbj-a-158	3	12385357	0.0929392	#N/A	0.372769	hepatocellular carcinoma || id:bbj-a-158	hepatocellular carcinoma	hepatocellular carcinoma || ||	TRUE	igd	#N/A	#N/A	#N/A	#N/A	#N/A	#N/A	#N/A	0.0173	3.4898e-11	12385357	433540	3	ebi-a-GCST010118	Type 2 diabetes || id:ebi-a-GCST010118	TRUE	reported	igd	2	TRUE	0.000101205	43.8808
94	rs410504	G	A	G	A	0.1315	0.11722	0.9555	0.947553	FALSE	FALSE	FALSE	bbj-a-158	4	85301055	0.0771086	#N/A	0.128463	hepatocellular carcinoma || id:bbj-a-158	hepatocellular carcinoma	hepatocellular carcinoma || ||	TRUE	igd	#N/A	#N/A	#N/A	#N/A	#N/A	#N/A	#N/A	0.0174	4.1096e-14	85301055	433540	4	ebi-a-GCST010118	Type 2 diabetes || id:ebi-a-GCST010118	TRUE	reported	igd	2	TRUE	0.000131725	57.1151
95	rs4148646	G	C	G	C	-0.0735	0.00739249	0.6154	0.616359	FALSE	TRUE	FALSE	bbj-a-158	11	17415190	0.0339744	#N/A	0.827748	hepatocellular carcinoma || id:bbj-a-158	hepatocellular carcinoma	hepatocellular carcinoma || ||	TRUE	igd	#N/A	#N/A	#N/A	#N/A	#N/A	#N/A	#N/A	0.0069	1.70294e-26	17415190	433540	11	ebi-a-GCST010118	Type 2 diabetes || id:ebi-a-GCST010118	TRUE	reported	igd	2	TRUE	0.000261658	113.468
96	rs4237150	C	G	C	G	0.0722	0.00501799	0.4262	0.427499	FALSE	TRUE	TRUE	bbj-a-158	9	4290085	0.0335863	#N/A	0.881233	hepatocellular carcinoma || id:bbj-a-158	hepatocellular carcinoma	hepatocellular carcinoma || ||	TRUE	igd	#N/A	#N/A	#N/A	#N/A	#N/A	#N/A	#N/A	0.0067	4.46272e-27	4290085	433540	9	ebi-a-GCST010118	Type 2 diabetes || id:ebi-a-GCST010118	TRUE	reported	igd	2	FALSE	0.000267781	116.124
97	rs4273712	G	A	G	A	0.0469	-0.0279339	0.4688	0.467693	FALSE	FALSE	FALSE	bbj-a-158	6	126964510	0.0330443	#N/A	0.397917	hepatocellular carcinoma || id:bbj-a-158	hepatocellular carcinoma	hepatocellular carcinoma || ||	TRUE	igd	#N/A	#N/A	#N/A	#N/A	#N/A	#N/A	#N/A	0.0067	2.55976e-12	126964510	433540	6	ebi-a-GCST010118	Type 2 diabetes || id:ebi-a-GCST010118	TRUE	reported	igd	2	TRUE	0.00011301	48.9998
98	rs4286946	G	C	G	C	0.0437	0.00511108	0.3521	0.367223	FALSE	TRUE	FALSE	bbj-a-158	8	36849946	0.0358494	#N/A	0.886629	hepatocellular carcinoma || id:bbj-a-158	hepatocellular carcinoma	hepatocellular carcinoma || ||	TRUE	igd	#N/A	#N/A	#N/A	#N/A	#N/A	#N/A	#N/A	0.0071	7.51104e-10	36849946	433540	8	ebi-a-GCST010118	Type 2 diabetes || id:ebi-a-GCST010118	TRUE	reported	igd	2	TRUE	8.73734e-05	37.883
99	rs4403739	T	C	T	C	-0.156	-0.129134	0.9714	0.963063	FALSE	FALSE	FALSE	bbj-a-158	10	94996987	0.0874822	#N/A	0.139912	hepatocellular carcinoma || id:bbj-a-158	hepatocellular carcinoma	hepatocellular carcinoma || ||	TRUE	igd	#N/A	#N/A	#N/A	#N/A	#N/A	#N/A	#N/A	0.0197	2.39773e-15	94996987	433540	10	ebi-a-GCST010118	Type 2 diabetes || id:ebi-a-GCST010118	TRUE	reported	igd	2	TRUE	0.000144619	62.7068
100	rs4499362	T	C	T	C	-0.0435	0.00303638	0.361	0.341827	FALSE	FALSE	FALSE	bbj-a-158	2	149568396	0.0371139	#N/A	0.934796	hepatocellular carcinoma || id:bbj-a-158	hepatocellular carcinoma	hepatocellular carcinoma || ||	TRUE	igd	#N/A	#N/A	#N/A	#N/A	#N/A	#N/A	#N/A	0.0072	1.525e-09	149568396	433540	2	ebi-a-GCST010118	Type 2 diabetes || id:ebi-a-GCST010118	TRUE	reported	igd	2	TRUE	8.41875e-05	36.5016
101	rs4544248	G	C	G	C	0.0976	0.0308919	0.0777	0.076911	FALSE	TRUE	FALSE	bbj-a-158	16	20334816	0.0621162	#N/A	0.618961	hepatocellular carcinoma || id:bbj-a-158	hepatocellular carcinoma	hepatocellular carcinoma || ||	TRUE	igd	#N/A	#N/A	#N/A	#N/A	#N/A	#N/A	#N/A	0.0123	2.1062e-15	20334816	433540	16	ebi-a-GCST010118	Type 2 diabetes || id:ebi-a-GCST010118	TRUE	reported	igd	2	TRUE	0.00014521	62.9633
102	rs4736999	G	C	G	C	0.0721	-0.0053624	0.4525	0.491189	FALSE	TRUE	TRUE	bbj-a-158	8	41506152	0.0330442	#N/A	0.871086	hepatocellular carcinoma || id:bbj-a-158	hepatocellular carcinoma	hepatocellular carcinoma || ||	TRUE	igd	#N/A	#N/A	#N/A	#N/A	#N/A	#N/A	#N/A	0.0067	5.24928e-27	41506152	433540	8	ebi-a-GCST010118	Type 2 diabetes || id:ebi-a-GCST010118	TRUE	reported	igd	2	FALSE	0.00026704	115.803
103	rs4739515	C	G	C	G	-0.0451	0.0252746	0.4617	0.436397	FALSE	TRUE	TRUE	bbj-a-158	8	37391203	0.0337172	#N/A	0.453493	hepatocellular carcinoma || id:bbj-a-158	hepatocellular carcinoma	hepatocellular carcinoma || ||	TRUE	igd	#N/A	#N/A	#N/A	#N/A	#N/A	#N/A	#N/A	0.0067	1.68112e-11	37391203	433540	8	ebi-a-GCST010118	Type 2 diabetes || id:ebi-a-GCST010118	TRUE	reported	igd	2	FALSE	0.000104503	45.3108
104	rs475002	G	C	G	C	0.0434	0.00383456	0.5184	0.54493	FALSE	TRUE	TRUE	bbj-a-158	19	7986638	0.0330598	#N/A	0.907661	hepatocellular carcinoma || id:bbj-a-158	hepatocellular carcinoma	hepatocellular carcinoma || ||	TRUE	igd	#N/A	#N/A	#N/A	#N/A	#N/A	#N/A	#N/A	0.0071	9.79693e-10	7986638	433540	19	ebi-a-GCST010118	Type 2 diabetes || id:ebi-a-GCST010118	TRUE	reported	igd	2	FALSE	8.6178e-05	37.3646
105	rs476828	C	T	C	T	0.084	-0.00484893	0.243	0.251762	FALSE	FALSE	FALSE	bbj-a-158	18	57852587	0.037756	#N/A	0.89781	hepatocellular carcinoma || id:bbj-a-158	hepatocellular carcinoma	hepatocellular carcinoma || ||	TRUE	igd	#N/A	#N/A	#N/A	#N/A	#N/A	#N/A	#N/A	0.0078	4.8095e-27	57852587	433540	18	ebi-a-GCST010118	Type 2 diabetes || id:ebi-a-GCST010118	TRUE	reported	igd	2	TRUE	0.000267439	115.976
106	rs4930974	T	C	T	C	0.0688	-0.00737147	0.2693	0.282551	FALSE	FALSE	FALSE	bbj-a-158	12	31456888	0.0393803	#N/A	0.851514	hepatocellular carcinoma || id:bbj-a-158	hepatocellular carcinoma	hepatocellular carcinoma || ||	TRUE	igd	#N/A	#N/A	#N/A	#N/A	#N/A	#N/A	#N/A	0.0077	4.06912e-19	31456888	433540	12	ebi-a-GCST010118	Type 2 diabetes || id:ebi-a-GCST010118	TRUE	reported	igd	2	TRUE	0.000184114	79.835
107	rs532504	A	G	A	G	0.0548	-0.0360105	0.2133	0.223666	FALSE	FALSE	FALSE	bbj-a-158	1	177878933	0.039823	#N/A	0.365854	hepatocellular carcinoma || id:bbj-a-158	hepatocellular carcinoma	hepatocellular carcinoma || ||	TRUE	igd	#N/A	#N/A	#N/A	#N/A	#N/A	#N/A	#N/A	0.008	7.38584e-12	177878933	433540	1	ebi-a-GCST010118	Type 2 diabetes || id:ebi-a-GCST010118	TRUE	reported	igd	2	TRUE	0.000108219	46.9223
108	rs55700915	A	G	A	G	0.0402	0.0266744	0.4344	0.447873	FALSE	FALSE	FALSE	bbj-a-158	14	103237952	0.0344327	#N/A	0.438528	hepatocellular carcinoma || id:bbj-a-158	hepatocellular carcinoma	hepatocellular carcinoma || ||	TRUE	igd	#N/A	#N/A	#N/A	#N/A	#N/A	#N/A	#N/A	0.0071	1.49599e-08	103237952	433540	14	ebi-a-GCST010118	Type 2 diabetes || id:ebi-a-GCST010118	TRUE	reported	igd	2	TRUE	7.39391e-05	32.0578
109	rs55734389	G	C	G	C	-0.041	0.019495	0.3017	0.359912	FALSE	TRUE	FALSE	bbj-a-158	6	7172221	0.0345301	#N/A	0.572361	hepatocellular carcinoma || id:bbj-a-158	hepatocellular carcinoma	hepatocellular carcinoma || ||	TRUE	igd	#N/A	#N/A	#N/A	#N/A	#N/A	#N/A	#N/A	0.0075	4.58596e-08	7172221	433540	6	ebi-a-GCST010118	Type 2 diabetes || id:ebi-a-GCST010118	TRUE	reported	igd	2	TRUE	6.89265e-05	29.8843
110	rs55783344	T	C	T	C	0.0706	-0.0458725	0.1838	0.229685	FALSE	FALSE	FALSE	bbj-a-158	12	121432299	0.0400071	#N/A	0.251543	hepatocellular carcinoma || id:bbj-a-158	hepatocellular carcinoma	hepatocellular carcinoma || ||	TRUE	igd	#N/A	#N/A	#N/A	#N/A	#N/A	#N/A	#N/A	0.0087	4.85959e-16	121432299	433540	12	ebi-a-GCST010118	Type 2 diabetes || id:ebi-a-GCST010118	TRUE	reported	igd	2	TRUE	0.000151871	65.852
111	rs57373996	GTTTA	G	GTTTA	G	0.1263	0.0512328	0.0483	0.0523113	FALSE	FALSE	FALSE	bbj-a-158	10	114733337	0.0893248	#N/A	0.566268	hepatocellular carcinoma || id:bbj-a-158	hepatocellular carcinoma	hepatocellular carcinoma || ||	TRUE	igd	#N/A	#N/A	#N/A	#N/A	#N/A	#N/A	#N/A	0.0171	1.51391e-13	114733337	433540	10	ebi-a-GCST010118	Type 2 diabetes || id:ebi-a-GCST010118	TRUE	reported	igd	2	TRUE	0.000125814	54.5522
112	rs58524310	G	A	G	A	0.0474	0.0381648	0.3268	0.318902	FALSE	FALSE	FALSE	bbj-a-158	14	77382503	0.0362959	#N/A	0.293034	hepatocellular carcinoma || id:bbj-a-158	hepatocellular carcinoma	hepatocellular carcinoma || ||	TRUE	igd	#N/A	#N/A	#N/A	#N/A	#N/A	#N/A	#N/A	0.0073	8.40621e-11	77382503	433540	14	ebi-a-GCST010118	Type 2 diabetes || id:ebi-a-GCST010118	TRUE	reported	igd	2	TRUE	9.72388e-05	42.1608
113	rs58718028	T	C	T	C	0.0726	0.0375773	0.3409	0.317757	FALSE	FALSE	FALSE	bbj-a-158	3	23560197	0.0363933	#N/A	0.301823	hepatocellular carcinoma || id:bbj-a-158	hepatocellular carcinoma	hepatocellular carcinoma || ||	TRUE	igd	#N/A	#N/A	#N/A	#N/A	#N/A	#N/A	#N/A	0.007	3.34503e-25	23560197	433540	3	ebi-a-GCST010118	Type 2 diabetes || id:ebi-a-GCST010118	TRUE	reported	igd	2	TRUE	0.000248051	107.566
114	rs59317019	CT	C	CT	C	-0.0542	0.0403046	0.2932	0.311901	FALSE	FALSE	FALSE	bbj-a-158	1	46249293	0.0401916	#N/A	0.315952	hepatocellular carcinoma || id:bbj-a-158	hepatocellular carcinoma	hepatocellular carcinoma || ||	TRUE	igd	#N/A	#N/A	#N/A	#N/A	#N/A	#N/A	#N/A	0.0081	2.21106e-11	46249293	433540	1	ebi-a-GCST010118	Type 2 diabetes || id:ebi-a-GCST010118	TRUE	reported	igd	2	TRUE	0.000103265	44.7741
115	rs6012878	A	G	A	G	-0.0411	-0.00828236	0.4428	0.405965	FALSE	FALSE	FALSE	bbj-a-158	20	48837478	0.0360469	#N/A	0.818273	hepatocellular carcinoma || id:bbj-a-158	hepatocellular carcinoma	hepatocellular carcinoma || ||	TRUE	igd	#N/A	#N/A	#N/A	#N/A	#N/A	#N/A	#N/A	0.007	4.32096e-09	48837478	433540	20	ebi-a-GCST010118	Type 2 diabetes || id:ebi-a-GCST010118	TRUE	reported	igd	2	TRUE	7.95104e-05	34.4735
116	rs60573766	T	C	T	C	-0.0437	-0.0189204	0.3653	0.382602	FALSE	FALSE	FALSE	bbj-a-158	1	20688352	0.0343154	#N/A	0.581383	hepatocellular carcinoma || id:bbj-a-158	hepatocellular carcinoma	hepatocellular carcinoma || ||	TRUE	igd	#N/A	#N/A	#N/A	#N/A	#N/A	#N/A	#N/A	0.007	4.29596e-10	20688352	433540	1	ebi-a-GCST010118	Type 2 diabetes || id:ebi-a-GCST010118	TRUE	reported	igd	2	TRUE	8.98874e-05	38.9731
117	rs61779313	C	T	C	T	0.0603	0.0519832	0.1506	0.163401	FALSE	FALSE	FALSE	bbj-a-158	1	39944249	0.0453029	#N/A	0.251192	hepatocellular carcinoma || id:bbj-a-158	hepatocellular carcinoma	hepatocellular carcinoma || ||	TRUE	igd	#N/A	#N/A	#N/A	#N/A	#N/A	#N/A	#N/A	0.0092	5.58856e-11	39944249	433540	1	ebi-a-GCST010118	Type 2 diabetes || id:ebi-a-GCST010118	TRUE	reported	igd	2	TRUE	9.90802e-05	42.9593
118	rs61975988	G	A	G	A	-0.0396	-0.00777848	0.5431	0.554737	FALSE	FALSE	FALSE	bbj-a-158	14	38809661	0.0332066	#N/A	0.814795	hepatocellular carcinoma || id:bbj-a-158	hepatocellular carcinoma	hepatocellular carcinoma || ||	TRUE	igd	#N/A	#N/A	#N/A	#N/A	#N/A	#N/A	#N/A	0.0066	1.97301e-09	38809661	433540	14	ebi-a-GCST010118	Type 2 diabetes || id:ebi-a-GCST010118	TRUE	reported	igd	2	TRUE	8.30304e-05	35.9998
119	rs62112368	A	G	A	G	-0.1113	-0.0823699	0.0625	0.0580657	FALSE	FALSE	FALSE	bbj-a-158	19	22306775	0.0799714	#N/A	0.303014	hepatocellular carcinoma || id:bbj-a-158	hepatocellular carcinoma	hepatocellular carcinoma || ||	TRUE	igd	#N/A	#N/A	#N/A	#N/A	#N/A	#N/A	#N/A	0.0154	4.92833e-13	22306775	433540	19	ebi-a-GCST010118	Type 2 diabetes || id:ebi-a-GCST010118	TRUE	reported	igd	2	TRUE	0.000120467	52.2332
120	rs62173901	G	A	G	A	-0.1229	0.0797951	0.0313	0.0256809	FALSE	FALSE	FALSE	bbj-a-158	2	165509825	0.11002	#N/A	0.468281	hepatocellular carcinoma || id:bbj-a-158	hepatocellular carcinoma	hepatocellular carcinoma || ||	TRUE	igd	#N/A	#N/A	#N/A	#N/A	#N/A	#N/A	#N/A	0.0199	6.58006e-10	165509825	433540	2	ebi-a-GCST010118	Type 2 diabetes || id:ebi-a-GCST010118	TRUE	reported	igd	2	TRUE	8.79691e-05	38.1413
121	rs62286764	A	T	A	T	-0.0675	0.0589352	0.6477	0.63502	FALSE	TRUE	FALSE	bbj-a-158	4	1413421	0.035843	#N/A	0.100123	hepatocellular carcinoma || id:bbj-a-158	hepatocellular carcinoma	hepatocellular carcinoma || ||	TRUE	igd	#N/A	#N/A	#N/A	#N/A	#N/A	#N/A	#N/A	0.0074	7.40116e-20	1413421	433540	4	ebi-a-GCST010118	Type 2 diabetes || id:ebi-a-GCST010118	TRUE	reported	igd	2	TRUE	0.000191881	83.2036
122	rs62405419	T	G	T	G	0.0442	-0.0122638	0.2682	0.287847	FALSE	FALSE	FALSE	bbj-a-158	6	50787459	0.036728	#N/A	0.73845	hepatocellular carcinoma || id:bbj-a-158	hepatocellular carcinoma	hepatocellular carcinoma || ||	TRUE	igd	#N/A	#N/A	#N/A	#N/A	#N/A	#N/A	#N/A	0.0075	3.78504e-09	50787459	433540	6	ebi-a-GCST010118	Type 2 diabetes || id:ebi-a-GCST010118	TRUE	reported	igd	2	TRUE	8.01047e-05	34.7312
123	rs62485379	T	A	T	A	0.071	-0.0621328	0.073	0.0657085	FALSE	TRUE	FALSE	bbj-a-158	7	140630353	0.0662664	#N/A	0.348439	hepatocellular carcinoma || id:bbj-a-158	hepatocellular carcinoma	hepatocellular carcinoma || ||	TRUE	igd	#N/A	#N/A	#N/A	#N/A	#N/A	#N/A	#N/A	0.0127	2.26298e-08	140630353	433540	7	ebi-a-GCST010118	Type 2 diabetes || id:ebi-a-GCST010118	TRUE	reported	igd	2	TRUE	7.20856e-05	31.2541
124	rs633862	T	C	T	C	0.0387	-0.0381867	0.5422	0.53292	FALSE	FALSE	FALSE	bbj-a-158	9	136155444	0.0330395	#N/A	0.247768	hepatocellular carcinoma || id:bbj-a-158	hepatocellular carcinoma	hepatocellular carcinoma || ||	TRUE	igd	#N/A	#N/A	#N/A	#N/A	#N/A	#N/A	#N/A	0.0068	1.262e-08	136155444	433540	9	ebi-a-GCST010118	Type 2 diabetes || id:ebi-a-GCST010118	TRUE	reported	igd	2	TRUE	7.47038e-05	32.3893
125	rs6416749	T	C	T	C	-0.0522	0.0100247	0.6254	0.623446	FALSE	FALSE	FALSE	bbj-a-158	16	73100308	0.0378079	#N/A	0.790895	hepatocellular carcinoma || id:bbj-a-158	hepatocellular carcinoma	hepatocellular carcinoma || ||	TRUE	igd	#N/A	#N/A	#N/A	#N/A	#N/A	#N/A	#N/A	0.0075	3.4033e-12	73100308	433540	16	ebi-a-GCST010118	Type 2 diabetes || id:ebi-a-GCST010118	TRUE	reported	igd	2	TRUE	0.000111723	48.4414
126	rs6731688	C	A	C	A	0.0982	0.0494162	0.908	0.902236	FALSE	FALSE	FALSE	bbj-a-158	2	630662	0.0559132	#N/A	0.376803	hepatocellular carcinoma || id:bbj-a-158	hepatocellular carcinoma	hepatocellular carcinoma || ||	TRUE	igd	#N/A	#N/A	#N/A	#N/A	#N/A	#N/A	#N/A	0.0116	2.54976e-17	630662	433540	2	ebi-a-GCST010118	Type 2 diabetes || id:ebi-a-GCST010118	TRUE	reported	igd	2	TRUE	0.000165275	71.6647
127	rs6885132	G	C	G	C	-0.0405	-0.0703419	0.444	0.442956	FALSE	TRUE	TRUE	bbj-a-158	5	14768092	0.0333384	#N/A	0.0348642	hepatocellular carcinoma || id:bbj-a-158	hepatocellular carcinoma	hepatocellular carcinoma || ||	TRUE	igd	#N/A	#N/A	#N/A	#N/A	#N/A	#N/A	#N/A	0.0068	2.58702e-09	14768092	433540	5	ebi-a-GCST010118	Type 2 diabetes || id:ebi-a-GCST010118	TRUE	reported	igd	2	FALSE	8.1814e-05	35.4724
128	rs703980	A	G	A	G	-0.0604	0.0236566	0.4334	0.446559	FALSE	FALSE	FALSE	bbj-a-158	10	80943841	0.0332117	#N/A	0.47628	hepatocellular carcinoma || id:bbj-a-158	hepatocellular carcinoma	hepatocellular carcinoma || ||	TRUE	igd	#N/A	#N/A	#N/A	#N/A	#N/A	#N/A	#N/A	0.0068	6.54636e-19	80943841	433540	10	ebi-a-GCST010118	Type 2 diabetes || id:ebi-a-GCST010118	TRUE	reported	igd	2	TRUE	0.000181948	78.8958
129	rs7084330	G	C	G	C	0.0394	-0.0662395	0.3365	0.296794	FALSE	TRUE	FALSE	bbj-a-158	10	12569272	0.0363969	#N/A	0.0687702	hepatocellular carcinoma || id:bbj-a-158	hepatocellular carcinoma	hepatocellular carcinoma || ||	TRUE	igd	#N/A	#N/A	#N/A	#N/A	#N/A	#N/A	#N/A	0.007	1.81702e-08	12569272	433540	10	ebi-a-GCST010118	Type 2 diabetes || id:ebi-a-GCST010118	TRUE	reported	igd	2	TRUE	7.30694e-05	31.6807
130	rs7090695	C	G	C	G	0.0399	0.0331999	0.5569	0.578505	FALSE	TRUE	TRUE	bbj-a-158	10	112801213	0.0334466	#N/A	0.320894	hepatocellular carcinoma || id:bbj-a-158	hepatocellular carcinoma	hepatocellular carcinoma || ||	TRUE	igd	#N/A	#N/A	#N/A	#N/A	#N/A	#N/A	#N/A	0.0067	2.59699e-09	112801213	433540	10	ebi-a-GCST010118	Type 2 diabetes || id:ebi-a-GCST010118	TRUE	reported	igd	2	FALSE	8.17959e-05	35.4645
131	rs7107784	A	G	A	G	-0.0863	0.00933856	0.9055	0.909638	FALSE	FALSE	FALSE	bbj-a-158	11	2215089	0.0596985	#N/A	0.875695	hepatocellular carcinoma || id:bbj-a-158	hepatocellular carcinoma	hepatocellular carcinoma || ||	TRUE	igd	#N/A	#N/A	#N/A	#N/A	#N/A	#N/A	#N/A	0.0118	2.60196e-13	2215089	433540	11	ebi-a-GCST010118	Type 2 diabetes || id:ebi-a-GCST010118	TRUE	reported	igd	2	TRUE	0.00012336	53.4879
132	rs7109575	A	G	A	G	-0.141	-0.0457834	0.0552	0.039641	FALSE	FALSE	FALSE	bbj-a-158	11	72463435	0.0877423	#N/A	0.601814	hepatocellular carcinoma || id:bbj-a-158	hepatocellular carcinoma	hepatocellular carcinoma || ||	TRUE	igd	#N/A	#N/A	#N/A	#N/A	#N/A	#N/A	#N/A	0.015	5.45632e-21	72463435	433540	11	ebi-a-GCST010118	Type 2 diabetes || id:ebi-a-GCST010118	TRUE	reported	igd	2	TRUE	0.000203769	88.3596
133	rs7210161	C	G	C	G	0.0392	0.000726963	0.502	0.511556	FALSE	TRUE	TRUE	bbj-a-158	17	6964583	0.0349949	#N/A	0.983426	hepatocellular carcinoma || id:bbj-a-158	hepatocellular carcinoma	hepatocellular carcinoma || ||	TRUE	igd	#N/A	#N/A	#N/A	#N/A	#N/A	#N/A	#N/A	0.007	2.14398e-08	6964583	433540	17	ebi-a-GCST010118	Type 2 diabetes || id:ebi-a-GCST010118	TRUE	reported	igd	2	FALSE	7.23295e-05	31.3599
134	rs7250869	C	T	C	T	-0.0558	0.0121045	0.4663	0.475254	FALSE	FALSE	FALSE	bbj-a-158	19	33887405	0.0333044	#N/A	0.716269	hepatocellular carcinoma || id:bbj-a-158	hepatocellular carcinoma	hepatocellular carcinoma || ||	TRUE	igd	#N/A	#N/A	#N/A	#N/A	#N/A	#N/A	#N/A	0.0068	2.28876e-16	33887405	433540	19	ebi-a-GCST010118	Type 2 diabetes || id:ebi-a-GCST010118	TRUE	reported	igd	2	TRUE	0.000155294	67.3362
135	rs72874858	C	T	C	T	-0.0692	-0.0634228	0.1108	0.10019	FALSE	FALSE	FALSE	bbj-a-158	2	165445620	0.0555763	#N/A	0.253794	hepatocellular carcinoma || id:bbj-a-158	hepatocellular carcinoma	hepatocellular carcinoma || ||	TRUE	igd	#N/A	#N/A	#N/A	#N/A	#N/A	#N/A	#N/A	0.011	3.15602e-10	165445620	433540	2	ebi-a-GCST010118	Type 2 diabetes || id:ebi-a-GCST010118	TRUE	reported	igd	2	TRUE	9.12763e-05	39.5754
136	rs73085586	A	G	A	G	-0.0428	-0.0294611	0.3563	0.352755	FALSE	FALSE	FALSE	bbj-a-158	20	22430241	0.0349571	#N/A	0.399352	hepatocellular carcinoma || id:bbj-a-158	hepatocellular carcinoma	hepatocellular carcinoma || ||	TRUE	igd	#N/A	#N/A	#N/A	#N/A	#N/A	#N/A	#N/A	0.0071	1.65798e-09	22430241	433540	20	ebi-a-GCST010118	Type 2 diabetes || id:ebi-a-GCST010118	TRUE	reported	igd	2	TRUE	8.38118e-05	36.3387
137	rs7313668	T	G	T	G	0.0447	-0.0204786	0.3742	0.384631	FALSE	FALSE	FALSE	bbj-a-158	12	71449521	0.0339454	#N/A	0.546322	hepatocellular carcinoma || id:bbj-a-158	hepatocellular carcinoma	hepatocellular carcinoma || ||	TRUE	igd	#N/A	#N/A	#N/A	#N/A	#N/A	#N/A	#N/A	0.0068	4.9136e-11	71449521	433540	12	ebi-a-GCST010118	Type 2 diabetes || id:ebi-a-GCST010118	TRUE	reported	igd	2	TRUE	9.96609e-05	43.2111
138	rs73856630	C	T	C	T	-0.0487	0.0231811	0.3338	0.323004	FALSE	FALSE	FALSE	bbj-a-158	3	123193270	0.0354806	#N/A	0.513534	hepatocellular carcinoma || id:bbj-a-158	hepatocellular carcinoma	hepatocellular carcinoma || ||	TRUE	igd	#N/A	#N/A	#N/A	#N/A	#N/A	#N/A	#N/A	0.0072	1.34307e-11	123193270	433540	3	ebi-a-GCST010118	Type 2 diabetes || id:ebi-a-GCST010118	TRUE	reported	igd	2	TRUE	0.000105516	45.75
139	rs742762	C	A	C	A	-0.0751	0.0231591	0.2882	0.257835	FALSE	FALSE	FALSE	bbj-a-158	6	39046644	0.0389962	#N/A	0.552591	hepatocellular carcinoma || id:bbj-a-158	hepatocellular carcinoma	hepatocellular carcinoma || ||	TRUE	igd	#N/A	#N/A	#N/A	#N/A	#N/A	#N/A	#N/A	0.0077	1.7869e-22	39046644	433540	6	ebi-a-GCST010118	Type 2 diabetes || id:ebi-a-GCST010118	TRUE	reported	igd	2	TRUE	0.000219368	95.1254
140	rs7501939	C	T	C	T	-0.1198	-0.0539704	0.7023	0.677535	FALSE	FALSE	FALSE	bbj-a-158	17	36101156	0.0352846	#N/A	0.126122	hepatocellular carcinoma || id:bbj-a-158	hepatocellular carcinoma	hepatocellular carcinoma || ||	TRUE	igd	#N/A	#N/A	#N/A	#N/A	#N/A	#N/A	#N/A	0.0073	1.59698e-60	36101156	433540	17	ebi-a-GCST010118	Type 2 diabetes || id:ebi-a-GCST010118	TRUE	reported	igd	2	TRUE	0.000620825	269.318
141	rs7507912	A	G	A	G	-0.0932	0.0582166	0.2633	0.212626	FALSE	FALSE	FALSE	bbj-a-158	19	46157916	0.0413909	#N/A	0.159574	hepatocellular carcinoma || id:bbj-a-158	hepatocellular carcinoma	hepatocellular carcinoma || ||	TRUE	igd	#N/A	#N/A	#N/A	#N/A	#N/A	#N/A	#N/A	0.0079	4.02161e-32	46157916	433540	19	ebi-a-GCST010118	Type 2 diabetes || id:ebi-a-GCST010118	TRUE	reported	igd	2	TRUE	0.000320929	139.18
142	rs76203868	G	C	G	C	-0.0464	0.000577365	0.2572	0.24125	FALSE	TRUE	FALSE	bbj-a-158	10	12104286	0.0405654	#N/A	0.988644	hepatocellular carcinoma || id:bbj-a-158	hepatocellular carcinoma	hepatocellular carcinoma || ||	TRUE	igd	#N/A	#N/A	#N/A	#N/A	#N/A	#N/A	#N/A	0.0081	1.014e-08	12104286	433540	10	ebi-a-GCST010118	Type 2 diabetes || id:ebi-a-GCST010118	TRUE	reported	igd	2	TRUE	7.5684e-05	32.8144
143	rs7656416	T	C	T	C	-0.1002	0.156226	0.3167	0.3085	FALSE	FALSE	FALSE	bbj-a-158	4	1254535	0.0367196	#N/A	2.09459e-05	hepatocellular carcinoma || id:bbj-a-158	hepatocellular carcinoma	hepatocellular carcinoma || ||	TRUE	igd	#N/A	#N/A	#N/A	#N/A	#N/A	#N/A	#N/A	0.0074	9.01156e-42	1254535	433540	4	ebi-a-GCST010118	Type 2 diabetes || id:ebi-a-GCST010118	TRUE	reported	igd	2	TRUE	0.000422726	183.345
144	rs76878791	G	A	G	A	0.0529	0.000318181	0.3219	0.336338	FALSE	FALSE	FALSE	bbj-a-158	5	55818401	0.0353922	#N/A	0.992827	hepatocellular carcinoma || id:bbj-a-158	hepatocellular carcinoma	hepatocellular carcinoma || ||	TRUE	igd	#N/A	#N/A	#N/A	#N/A	#N/A	#N/A	#N/A	0.0072	2.02395e-13	55818401	433540	5	ebi-a-GCST010118	Type 2 diabetes || id:ebi-a-GCST010118	TRUE	reported	igd	2	TRUE	0.000124498	53.9814
145	rs77789961	T	C	T	C	0.0472	-0.0557425	0.2517	0.265983	FALSE	FALSE	FALSE	bbj-a-158	14	101250258	0.0417634	#N/A	0.181968	hepatocellular carcinoma || id:bbj-a-158	hepatocellular carcinoma	hepatocellular carcinoma || ||	TRUE	igd	#N/A	#N/A	#N/A	#N/A	#N/A	#N/A	#N/A	0.0084	1.91999e-08	101250258	433540	14	ebi-a-GCST010118	Type 2 diabetes || id:ebi-a-GCST010118	TRUE	reported	igd	2	TRUE	7.28223e-05	31.5736
146	rs7787720	T	C	T	C	0.0539	0.0107891	0.4209	0.447024	FALSE	FALSE	FALSE	bbj-a-158	7	13886654	0.0332661	#N/A	0.745689	hepatocellular carcinoma || id:bbj-a-158	hepatocellular carcinoma	hepatocellular carcinoma || ||	TRUE	igd	#N/A	#N/A	#N/A	#N/A	#N/A	#N/A	#N/A	0.0068	2.25476e-15	13886654	433540	7	ebi-a-GCST010118	Type 2 diabetes || id:ebi-a-GCST010118	TRUE	reported	igd	2	TRUE	0.0001449	62.8286
147	rs7895832	T	A	T	A	0.0889	0.00158698	0.177	0.20673	FALSE	TRUE	FALSE	bbj-a-158	10	94276526	0.0410878	#N/A	0.96919	hepatocellular carcinoma || id:bbj-a-158	hepatocellular carcinoma	hepatocellular carcinoma || ||	TRUE	igd	#N/A	#N/A	#N/A	#N/A	#N/A	#N/A	#N/A	0.0088	5.39759e-24	94276526	433540	10	ebi-a-GCST010118	Type 2 diabetes || id:ebi-a-GCST010118	TRUE	reported	igd	2	TRUE	0.000235346	102.055
148	rs7900112	A	T	A	T	-0.0462	-0.0129369	0.5141	0.507583	FALSE	TRUE	TRUE	bbj-a-158	10	77314617	0.033133	#N/A	0.696202	hepatocellular carcinoma || id:bbj-a-158	hepatocellular carcinoma	hepatocellular carcinoma || ||	TRUE	igd	#N/A	#N/A	#N/A	#N/A	#N/A	#N/A	#N/A	0.0067	5.36661e-12	77314617	433540	10	ebi-a-GCST010118	Type 2 diabetes || id:ebi-a-GCST010118	TRUE	reported	igd	2	FALSE	0.000109662	47.548
149	rs7901695	C	T	C	T	0.2754	-0.0738315	0.0382	0.0452619	FALSE	FALSE	FALSE	bbj-a-158	10	114754088	0.0803553	#N/A	0.358194	hepatocellular carcinoma || id:bbj-a-158	hepatocellular carcinoma	hepatocellular carcinoma || ||	TRUE	igd	#N/A	#N/A	#N/A	#N/A	#N/A	#N/A	#N/A	0.0166	8.18276e-62	114754088	433540	10	ebi-a-GCST010118	Type 2 diabetes || id:ebi-a-GCST010118	TRUE	reported	igd	2	TRUE	0.000634464	275.239
150	rs80196932	C	T	C	T	-0.0595	0.0154687	0.2141	0.247468	FALSE	FALSE	FALSE	bbj-a-158	6	117996631	0.0392138	#N/A	0.693233	hepatocellular carcinoma || id:bbj-a-158	hepatocellular carcinoma	hepatocellular carcinoma || ||	TRUE	igd	#N/A	#N/A	#N/A	#N/A	#N/A	#N/A	#N/A	0.0083	7.57356e-13	117996631	433540	6	ebi-a-GCST010118	Type 2 diabetes || id:ebi-a-GCST010118	TRUE	reported	igd	2	TRUE	0.000118521	51.3897
151	rs8026714	A	G	A	G	0.0657	0.0358722	0.486	0.473164	FALSE	FALSE	FALSE	bbj-a-158	15	91522253	0.033237	#N/A	0.280459	hepatocellular carcinoma || id:bbj-a-158	hepatocellular carcinoma	hepatocellular carcinoma || ||	TRUE	igd	#N/A	#N/A	#N/A	#N/A	#N/A	#N/A	#N/A	0.0067	1.06096e-22	91522253	433540	15	ebi-a-GCST010118	Type 2 diabetes || id:ebi-a-GCST010118	TRUE	reported	igd	2	TRUE	0.000221746	96.1566
152	rs8037894	C	G	C	G	-0.08	-0.023513	0.4144	0.423776	FALSE	TRUE	TRUE	bbj-a-158	15	62394264	0.0334074	#N/A	0.481541	hepatocellular carcinoma || id:bbj-a-158	hepatocellular carcinoma	hepatocellular carcinoma || ||	TRUE	igd	#N/A	#N/A	#N/A	#N/A	#N/A	#N/A	#N/A	0.0067	7.29625e-33	62394264	433540	15	ebi-a-GCST010118	Type 2 diabetes || id:ebi-a-GCST010118	TRUE	reported	igd	2	FALSE	0.000328744	142.57
153	rs8043085	T	G	T	G	0.052	-0.0381018	0.4493	0.490528	FALSE	FALSE	FALSE	bbj-a-158	15	38828140	0.0334527	#N/A	0.254714	hepatocellular carcinoma || id:bbj-a-158	hepatocellular carcinoma	hepatocellular carcinoma || ||	TRUE	igd	#N/A	#N/A	#N/A	#N/A	#N/A	#N/A	#N/A	0.0068	2.05589e-14	38828140	433540	15	ebi-a-GCST010118	Type 2 diabetes || id:ebi-a-GCST010118	TRUE	reported	igd	2	TRUE	0.000134866	58.4772
154	rs838720	G	C	G	C	0.0462	0.076282	0.4045	0.44993	FALSE	TRUE	TRUE	bbj-a-158	2	234303281	0.0337566	#N/A	0.0238358	hepatocellular carcinoma || id:bbj-a-158	hepatocellular carcinoma	hepatocellular carcinoma || ||	TRUE	igd	#N/A	#N/A	#N/A	#N/A	#N/A	#N/A	#N/A	0.0069	2.14684e-11	234303281	433540	2	ebi-a-GCST010118	Type 2 diabetes || id:ebi-a-GCST010118	TRUE	reported	igd	2	FALSE	0.000103398	44.8316
155	rs896852	T	G	T	G	-0.0418	-0.0360482	0.7002	0.697791	FALSE	FALSE	FALSE	bbj-a-158	8	95960886	0.0358282	#N/A	0.314347	hepatocellular carcinoma || id:bbj-a-158	hepatocellular carcinoma	hepatocellular carcinoma || ||	TRUE	igd	#N/A	#N/A	#N/A	#N/A	#N/A	#N/A	#N/A	0.0072	6.41505e-09	95960886	433540	8	ebi-a-GCST010118	Type 2 diabetes || id:ebi-a-GCST010118	TRUE	reported	igd	2	TRUE	7.77364e-05	33.7043
156	rs9316706	G	A	G	A	-0.0414	0.00915048	0.6495	0.662828	FALSE	FALSE	FALSE	bbj-a-158	13	22589883	0.0350089	#N/A	0.793803	hepatocellular carcinoma || id:bbj-a-158	hepatocellular carcinoma	hepatocellular carcinoma || ||	TRUE	igd	#N/A	#N/A	#N/A	#N/A	#N/A	#N/A	#N/A	0.007	3.33304e-09	22589883	433540	13	ebi-a-GCST010118	Type 2 diabetes || id:ebi-a-GCST010118	TRUE	reported	igd	2	TRUE	8.06753e-05	34.9786
157	rs9350271	A	G	A	G	0.1933	0.0019026	0.4225	0.42661	FALSE	FALSE	FALSE	bbj-a-158	6	20683164	0.0336854	#N/A	0.954959	hepatocellular carcinoma || id:bbj-a-158	hepatocellular carcinoma	hepatocellular carcinoma || ||	TRUE	igd	#N/A	#N/A	#N/A	#N/A	#N/A	#N/A	#N/A	0.0067	4.9545e-183	20683164	433540	6	ebi-a-GCST010118	Type 2 diabetes || id:ebi-a-GCST010118	TRUE	reported	igd	2	TRUE	0.00191625	832.362
158	rs9368194	C	G	C	G	0.0603	-0.00436738	0.5343	0.503156	FALSE	TRUE	TRUE	bbj-a-158	6	20510461	0.0341444	#N/A	0.898221	hepatocellular carcinoma || id:bbj-a-158	hepatocellular carcinoma	hepatocellular carcinoma || ||	TRUE	igd	#N/A	#N/A	#N/A	#N/A	#N/A	#N/A	#N/A	0.0069	2.34909e-18	20510461	433540	6	ebi-a-GCST010118	Type 2 diabetes || id:ebi-a-GCST010118	TRUE	reported	igd	2	FALSE	0.000176129	76.372
159	rs9379084	A	G	A	G	-0.0718	0.0219363	0.2014	0.259597	FALSE	FALSE	FALSE	bbj-a-158	6	7231843	0.0425216	#N/A	0.605934	hepatocellular carcinoma || id:bbj-a-158	hepatocellular carcinoma	hepatocellular carcinoma || ||	TRUE	igd	#N/A	#N/A	#N/A	#N/A	#N/A	#N/A	#N/A	0.0094	2.2009e-14	7231843	433540	6	ebi-a-GCST010118	Type 2 diabetes || id:ebi-a-GCST010118	TRUE	reported	igd	2	TRUE	0.000134557	58.3433
160	rs9390022	C	T	C	T	-0.0482	0.0507171	0.2003	0.201804	FALSE	FALSE	FALSE	bbj-a-158	6	143056556	0.0410503	#N/A	0.216649	hepatocellular carcinoma || id:bbj-a-158	hepatocellular carcinoma	hepatocellular carcinoma || ||	TRUE	igd	#N/A	#N/A	#N/A	#N/A	#N/A	#N/A	#N/A	0.0083	6.35199e-09	143056556	433540	6	ebi-a-GCST010118	Type 2 diabetes || id:ebi-a-GCST010118	TRUE	reported	igd	2	TRUE	7.77813e-05	33.7238
161	rs9461650	A	G	A	G	-0.0598	0.0219748	0.208	0.235951	FALSE	FALSE	FALSE	bbj-a-158	6	31143241	0.0385031	#N/A	0.568184	hepatocellular carcinoma || id:bbj-a-158	hepatocellular carcinoma	hepatocellular carcinoma || ||	TRUE	igd	#N/A	#N/A	#N/A	#N/A	#N/A	#N/A	#N/A	0.0085	1.98793e-12	31143241	433540	6	ebi-a-GCST010118	Type 2 diabetes || id:ebi-a-GCST010118	TRUE	reported	igd	2	TRUE	0.000114153	49.4951
162	rs9523295	A	G	A	G	-0.0775	-0.00826707	0.1676	0.17785	FALSE	FALSE	FALSE	bbj-a-158	13	91948047	0.0433881	#N/A	0.848888	hepatocellular carcinoma || id:bbj-a-158	hepatocellular carcinoma	hepatocellular carcinoma || ||	TRUE	igd	#N/A	#N/A	#N/A	#N/A	#N/A	#N/A	#N/A	0.009	7.23602e-18	91948047	433540	13	ebi-a-GCST010118	Type 2 diabetes || id:ebi-a-GCST010118	TRUE	reported	igd	2	TRUE	0.000171007	74.1509
163	rs952471	G	C	G	C	0.0714	-0.15468	0.3949	0.405732	FALSE	TRUE	FALSE	bbj-a-158	15	77776498	0.0337229	#N/A	4.50091e-06	hepatocellular carcinoma || id:bbj-a-158	hepatocellular carcinoma	hepatocellular carcinoma || ||	TRUE	igd	#N/A	#N/A	#N/A	#N/A	#N/A	#N/A	#N/A	0.0067	1.62218e-26	77776498	433540	15	ebi-a-GCST010118	Type 2 diabetes || id:ebi-a-GCST010118	TRUE	reported	igd	2	TRUE	0.000261881	113.565
164	rs9788635	T	C	T	C	-0.0581	0.037953	0.2437	0.241025	FALSE	FALSE	FALSE	bbj-a-158	15	62133674	0.0384731	#N/A	0.323898	hepatocellular carcinoma || id:bbj-a-158	hepatocellular carcinoma	hepatocellular carcinoma || ||	TRUE	igd	#N/A	#N/A	#N/A	#N/A	#N/A	#N/A	#N/A	0.0078	9.4254e-14	62133674	433540	15	ebi-a-GCST010118	Type 2 diabetes || id:ebi-a-GCST010118	TRUE	reported	igd	2	TRUE	0.000127961	55.4831
165	rs9866168	T	A	T	A	0.0459	-0.00168198	0.6394	0.609374	FALSE	TRUE	FALSE	bbj-a-158	3	195830310	0.0378918	#N/A	0.964594	hepatocellular carcinoma || id:bbj-a-158	hepatocellular carcinoma	hepatocellular carcinoma || ||	TRUE	igd	#N/A	#N/A	#N/A	#N/A	#N/A	#N/A	#N/A	0.0076	1.546e-09	195830310	433540	3	ebi-a-GCST010118	Type 2 diabetes || id:ebi-a-GCST010118	TRUE	reported	igd	2	TRUE	8.41264e-05	36.4751
166	rs9870576	C	T	C	T	-0.0818	-0.0287731	0.3521	0.345462	FALSE	FALSE	FALSE	bbj-a-158	3	63891105	0.0348617	#N/A	0.409173	hepatocellular carcinoma || id:bbj-a-158	hepatocellular carcinoma	hepatocellular carcinoma || ||	TRUE	igd	#N/A	#N/A	#N/A	#N/A	#N/A	#N/A	#N/A	0.007	1.508e-31	63891105	433540	3	ebi-a-GCST010118	Type 2 diabetes || id:ebi-a-GCST010118	TRUE	reported	igd	2	TRUE	0.00031488	136.555
167	rs988748	G	C	G	C	0.0422	0.00424621	0.5648	0.598944	FALSE	TRUE	TRUE	bbj-a-158	11	27724745	0.0335117	#N/A	0.899171	hepatocellular carcinoma || id:bbj-a-158	hepatocellular carcinoma	hepatocellular carcinoma || ||	TRUE	igd	#N/A	#N/A	#N/A	#N/A	#N/A	#N/A	#N/A	0.0066	1.617e-10	27724745	433540	11	ebi-a-GCST010118	Type 2 diabetes || id:ebi-a-GCST010118	TRUE	reported	igd	2	FALSE	9.42903e-05	40.8823
168	rs9948462	T	C	T	C	0.0466	-0.144124	0.7048	0.714897	FALSE	FALSE	FALSE	bbj-a-158	18	7076836	0.0369497	#N/A	9.59732e-05	hepatocellular carcinoma || id:bbj-a-158	hepatocellular carcinoma	hepatocellular carcinoma || ||	TRUE	igd	#N/A	#N/A	#N/A	#N/A	#N/A	#N/A	#N/A	0.0076	8.70102e-10	7076836	433540	18	ebi-a-GCST010118	Type 2 diabetes || id:ebi-a-GCST010118	TRUE	reported	igd	2	TRUE	8.67117e-05	37.5961

## Sheet: Supplementary Table S2
Supplementary Table S2:Detailed SNP information to identify HCC as an exposure factor and risk for T2D T2D,Type 2 diabetes;HCC, hepatocellular carcinoma
	SNP	effect_allele.exposure	other_allele.exposure	effect_allele.outcome	other_allele.outcome	beta.exposure	beta.outcome	eaf.exposure	eaf.outcome	remove	palindromic	ambiguous	id.outcome	chr	pos	se.outcome	samplesize.outcome	pval.outcome	outcome	proxy.outcome	target_snp.outcome	proxy_snp.outcome	target_a1.outcome	target_a2.outcome	proxy_a1.outcome	proxy_a2.outcome	originalname.outcome	outcome.deprecated	mr_keep.outcome	data_source.outcome	pos.exposure	se.exposure	chr.exposure	pval.exposure	samplesize.exposure	id.exposure	exposure	mr_keep.exposure	pval_origin.exposure	data_source.exposure	action	mr_keep
1	rs1131500	T	C	T	C	0.189858	-0.0106	0.586876	0.5752	FALSE	FALSE	FALSE	ebi-a-GCST010118	6	31322980	0.0069	433540	0.1245	Type 2 diabetes || id:ebi-a-GCST010118	FALSE	rs1131500	rs1131500	#N/A	#N/A	#N/A	#N/A	Type 2 diabetes	Type 2 diabetes || ||	TRUE	igd	31322980	0.0338153	6	1.97043e-08	#N/A	bbj-a-158	hepatocellular carcinoma || id:bbj-a-158	TRUE	reported	igd	2	TRUE
2	rs113777417	C	A	C	A	0.203222	-0.0131	0.589394	0.6024	FALSE	FALSE	FALSE	ebi-a-GCST010118	6	33031448	0.007	433540	0.0612901	Type 2 diabetes || id:ebi-a-GCST010118	FALSE	rs113777417	rs113777417	#N/A	#N/A	#N/A	#N/A	Type 2 diabetes	Type 2 diabetes || ||	TRUE	igd	33031448	0.0340474	6	2.39007e-09	#N/A	bbj-a-158	hepatocellular carcinoma || id:bbj-a-158	TRUE	reported	igd	2	TRUE
3	rs8107030	G	A	G	A	0.367335	0.0213	0.100965	0.0784	FALSE	FALSE	FALSE	ebi-a-GCST010118	19	39736719	0.0131	433540	0.104	Type 2 diabetes || id:ebi-a-GCST010118	FALSE	rs8107030	rs8107030	#N/A	#N/A	#N/A	#N/A	Type 2 diabetes	Type 2 diabetes || ||	TRUE	igd	39736719	0.0597699	19	7.95555e-10	#N/A	bbj-a-158	hepatocellular carcinoma || id:bbj-a-158	TRUE	reported	igd	2	TRUE

## Sheet: Supplementary Table S3
Supplementary Table S3:Association between T2D and risk of HCC after correction for BMI T2D,Type 2 diabetes;HCC, hepatocellular carcinoma;BMI, body mass index
	id.exposure	exposure	id.outcome	outcome	nsnp	b	se	pval	lo_ci	up_ci	or	or_lci95	or_uci95
1	bbj-a-1	Body mass index || id:bbj-a-1	bbj-a-158	hepatocellular carcinoma || id:bbj-a-158	42	0.0945098	0.183686	0.606889	-0.265514	0.454534	1.09912	0.766812	1.57544
2	ebi-a-GCST010118	Type 2 diabetes || id:ebi-a-GCST010118	bbj-a-158	hepatocellular carcinoma || id:bbj-a-158	127	-0.118238	0.0507266	0.0197592	-0.217662	-0.018814	0.888484	0.804397	0.981362

## Sheet: Supplementary Table S4
Supplementary Table S4:Association between T2D and risk of HCC after correction for CHB T2D,Type 2 diabetes;HCC, hepatocellular carcinoma;CHB, Chronic hepatitis B
	id.exposure	exposure	id.outcome	outcome	nsnp	b	se	pval	lo_ci	up_ci	or	or_lci95	or_uci95
1	bbj-a-99	Chronic hepatitis B || id:bbj-a-99	bbj-a-158	hepatocellular carcinoma || id:bbj-a-158	2	0.261233	0.0495342	1.33633e-07	0.164146	0.35832	1.29853	1.17839	1.43092
2	ebi-a-GCST010118	Type 2 diabetes || id:ebi-a-GCST010118	bbj-a-158	hepatocellular carcinoma || id:bbj-a-158	143	-0.104823	0.048146	0.029466	-0.199189	-0.0104571	0.900484	0.819395	0.989597

## Sheet: Supplementary Table S5
Supplementary Table S5:Association between T2D and risk of HCC after correction for CHC T2D,Type 2 diabetes;HCC, hepatocellular carcinoma;CHC, Chronic hepatitis C
	id.exposure	exposure	id.outcome	outcome	nsnp	b	se	pval	lo_ci	up_ci	or	or_lci95	or_uci95
1	bbj-a-101	Chronic hepatitis C || id:bbj-a-101	bbj-a-158	hepatocellular carcinoma || id:bbj-a-158	2	0.721734	0.100679	7.57168e-13	0.524404	0.919064	2.058	1.68945	2.50694
2	ebi-a-GCST010118	Type 2 diabetes || id:ebi-a-GCST010118	bbj-a-158	hepatocellular carcinoma || id:bbj-a-158	142	-0.0536415	0.0484845	0.268569	-0.148671	0.0413882	0.947772	0.861852	1.04226

## Sheet: Supplementary Table S6
Supplementary Table S6:Association between T2D and risk of HCC after correction for alcohol intake frequency T2D,Type 2 diabetes;HCC, hepatocellular carcinoma;
	id.exposure	exposure	id.outcome	outcome	nsnp	b	se	pval	lo_ci	up_ci	or	or_lci95	or_uci95
1	ebi-a-GCST010118	Type 2 diabetes || id:ebi-a-GCST010118	bbj-a-158	hepatocellular carcinoma || id:bbj-a-158	144	-0.126157	0.0471165	0.00741602	-0.218506	-0.033809	0.881476	0.803719	0.966756
2	ukb-e-1558_EAS	Alcohol intake frequency. || id:ukb-e-1558_EAS	bbj-a-158	hepatocellular carcinoma || id:bbj-a-158	1	-0.224055	0.0528138	2.21184e-05	-0.32757	-0.12054	0.799271	0.720673	0.886442
